# Supplementary material for: Neuronal NPR-15 modulates molecular and behavioral immune responses via the amphid sensory neuron-intestinal axis in C. elegans
Source: bioRxiv. 2024 Jan 30:2023.07.27.550570. Originally published 2023 Jul 29. Preprint. [Version 4] doi: 10.1101/2023.07.27.550570 (PMC10402133; doi:10.1101/2023.07.27.550570)
Supplement: Supplement 1 [file media-1.zip]

Archive with 17 entries (16 files):
- Supplemental Files/
- Supplemental Files/Table S1.xlsx
- __MACOSX/Supplemental Files/._Table S1.xlsx
- Supplemental Files/Otarigho et al_Supplementary Figures.docx
- __MACOSX/Supplemental Files/._Otarigho et al_Supplementary Figures.docx
- Supplemental Files/Table S7.xlsx
- __MACOSX/Supplemental Files/._Table S7.xlsx
- Supplemental Files/Table S6.xlsx
- __MACOSX/Supplemental Files/._Table S6.xlsx
- Supplemental Files/Table S5.xlsx
- __MACOSX/Supplemental Files/._Table S5.xlsx
- Supplemental Files/Table S4.xlsx
- __MACOSX/Supplemental Files/._Table S4.xlsx
- Supplemental Files/Table S3.xlsx
- __MACOSX/Supplemental Files/._Table S3.xlsx
- Supplemental Files/Table S2.xlsx
- __MACOSX/Supplemental Files/._Table S2.xlsx
