# Supplementary material for: Neuronal NPR-15 modulates molecular and behavioral immune responses via the amphid sensory neuron-intestinal axis in C. elegans
Source: bioRxiv. 2024 Jan 30:2023.07.27.550570. Originally published 2023 Jul 29. Preprint. [Version 4] doi: 10.1101/2023.07.27.550570 (PMC10402133; doi:10.1101/2023.07.27.550570)
Supplement: Supplement 1 [file media-1.zip › Supplemental Files/Table S3.xlsx]

## Sheet: upreg_FC_>2 npr-15 vs WT
WormBase Gene ID	Public Name	Sequence Name	WT_1_htseq-count	WT_3_htseq-count	WT_2_htseq-count	npr-15_1_htseq-count	npr-15_2_htseq-count	npr-15_3_htseq-count	sum_nrp-15	Sum_WT	FC_npr-15/WT	Base mean	log2(FC)	StdErr	Wald-Stats	P-value	P-adj
WBGene00000715	col-142	T15B7.4	456.237	555.081	414.64	11341.4	12825.3	8141.94	32308.6	1425.96	22.6575	5622.42	4.44725	0.164946	26.9619	4.13939e-160	6.56839e-156
WBGene00000656	col-80	C09G5.5	5947.44	5347.47	4571.72	39256.4	42128.1	40716.2	122101	15866.6	7.69545	22994.6	2.92825	0.109553	26.729	2.16694e-157	1.71925e-153
WBGene00000733	col-160	F57B1.4	3751.68	3244.72	2727.69	39196.2	41653.3	32507	113356	9724.09	11.6573	20513.4	3.51455	0.134466	26.1372	1.37877e-150	7.2928e-147
WBGene00013489	col-42	Y69H2.14	2013.08	1758.72	1685.75	10767.2	11084.2	10445.9	32297.2	5457.55	5.9179	6292.46	2.55367	0.0992961	25.7178	7.39926e-146	2.93529e-142
WBGene00000677	col-103	F56B3.1	1935.83	1803.05	1556.6	11472.9	10706.3	9757.52	31936.7	5295.47	6.03094	6205.36	2.57748	0.113121	22.7851	6.43989e-115	2.04376e-111
WBGene00000698	col-124	C24F3.6	5661.15	5237.61	4575.61	46417.4	49071.4	35183.3	130672	15474.4	8.44442	24357.7	3.05298	0.135053	22.6059	3.79479e-113	1.0036e-109
WBGene00000608	col-19	ZK1193.1	6061.95	5578.75	5186.4	32532.7	34226.9	27284.6	94044.2	16827.1	5.58885	18478.6	2.46868	0.112094	22.0233	1.72428e-107	3.90869e-104
WBGene00000673	col-98	F14F7.1	2056.7	1906.16	1514.84	11501.3	11409	10606.6	33516.9	5477.71	6.11878	6499.1	2.5959	0.121542	21.3581	3.27864e-101	6.50319e-98
WBGene00019540	K08D12.6	K08D12.6	1025.17	843.222	729.262	8333.43	10047.6	6936.77	25317.8	2597.65	9.74641	4652.57	3.24898	0.15593	20.8361	2.03586e-96	3.58945e-93
WBGene00000609	col-20	F11G11.11	7214.36	6256.22	5450.53	34179.7	34724.6	30719.8	99624.2	18921.1	5.26524	19757.5	2.38197	0.116598	20.4289	9.25308e-93	1.46828e-89
WBGene00000751	col-178	C34F6.2	6435.48	5454.44	5003.84	26207.9	27566.4	25180.4	78954.6	16893.8	4.6736	15974.7	2.21249	0.110121	20.0915	8.75494e-90	1.26294e-86
WBGene00008707	F11E6.3	F11E6.3	1854.03	1635.37	1427.45	17780.2	20267.2	11648.9	49696.2	4916.85	10.1073	9102.18	3.29186	0.174334	18.8825	1.58964e-79	2.10203e-76
WBGene00000713	col-140	F26F12.1	12193.9	10349.9	9175.49	45411.5	45552.7	42217.8	133182	31719.3	4.19876	27483.5	2.05793	0.114225	18.0165	1.44511e-72	1.76392e-69
WBGene00000680	col-106	Y77E11A.15	5334.88	4322.11	3984.23	20224.9	21305.6	18809.3	60339.8	13641.2	4.42334	12330.2	2.13117	0.12067	17.6611	8.35377e-70	9.4684e-67
WBGene00000752	col-179	C34F6.3	1611.37	1244.11	1244.89	6101.32	6683.45	5839.09	18623.9	4100.37	4.54199	3787.37	2.16782	0.12549	17.2749	7.27531e-67	7.69631e-64
WBGene00012812	Y43F8B.1	Y43F8B.1	337.179	371.018	346.666	1867.22	2036.6	1558.03	5461.85	1054.86	5.17778	1086.12	2.35278	0.138098	17.0371	4.3604e-65	4.32442e-62
WBGene00014826	R13H4.2	R13H4.2	447.148	370.054	366.087	1740.1	2073.2	1914.15	5727.45	1183.29	4.84028	1151.79	2.25675	0.133235	16.9382	2.35328e-64	2.19658e-61
WBGene00000754	col-181	W03G11.1	9000.22	6950.07	6489.55	35093.6	37925.9	31263.8	104283	22439.9	4.64724	21120.5	2.19894	0.132776	16.5613	1.32646e-61	1.16935e-58
WBGene00000779	cpn-3	F28H1.2	1081.52	949.227	886.572	3522.94	3903.02	3463.5	10889.5	2917.32	3.7327	2301.13	1.88904	0.114328	16.523	2.50503e-61	2.09209e-58
WBGene00000757	col-184	F15A2.1	5201.28	4021.44	3883.25	18448.6	19937.8	17268.6	55655.1	13106	4.24654	11460.2	2.07162	0.125429	16.5162	2.80453e-61	2.22511e-58
WBGene00003762	nlp-24	F35B12.7	170.862	133.952	176.732	2063.36	2442.82	1267.05	5773.24	481.545	11.989	1042.46	3.50897	0.214933	16.3258	6.46656e-60	4.88626e-57
WBGene00000696	col-122	T05A1.2	9491	7071.5	6798.35	37792.5	38753	32327.8	108873	23360.8	4.6605	22039	2.20212	0.136113	16.1787	7.13254e-59	5.14451e-56
WBGene00000228	atn-1	W04D2.1	632.551	616.756	531.167	4351.36	4199.46	2806.63	11357.4	1780.47	6.37889	2189.65	2.64111	0.163973	16.107	2.27838e-58	1.57188e-55
WBGene00006819	unc-87	F08B6.4	2193.94	2014.1	1930.46	8868.18	9507.79	7017.12	25393.1	6138.49	4.1367	5255.26	2.03395	0.126359	16.0966	2.69378e-58	1.78104e-55
WBGene00001000	dim-1	C18A11.7	857.943	880.805	805.975	4994.58	5559.93	3585.1	14139.6	2544.72	5.55645	2780.72	2.44863	0.152511	16.0555	5.23444e-58	3.3224e-55
WBGene00006789	unc-54	F11C3.3	5930.17	6304.41	5725.33	50934.2	46361.4	27759	125055	17959.9	6.96299	23835.8	2.7612	0.175292	15.752	6.6515e-56	4.05946e-53
WBGene00002978	lev-11	Y105E8B.1	4635.07	4370.3	4013.37	16750.1	17146.4	13325.2	47221.8	13018.7	3.62722	10040.1	1.8473	0.11832	15.6128	5.95843e-55	3.50179e-52
WBGene00006764	unc-27	ZK721.2	3071.87	2660.73	2461.62	10605	11526.1	9088.7	31219.8	8194.22	3.80998	6569	1.91679	0.122867	15.6005	7.22141e-55	4.09248e-52
WBGene00000693	col-119	C53B4.5	13429	10472.3	10397.1	38836.8	39896.7	42393.7	121127	34298.4	3.53157	25904.2	1.80937	0.11608	15.5872	8.89108e-55	4.86495e-52
WBGene00003369	mlc-1	C36E6.3	1882.2	1656.57	1528.44	8412.33	9030.2	6328.76	23771.3	5067.21	4.6912	4806.42	2.20989	0.14199	15.5637	1.28441e-54	6.79367e-52
WBGene00003371	mlc-3	F09F7.2	2198.48	2016.02	1908.12	8547.11	9159.2	6728.31	24434.6	6122.62	3.99088	5092.87	1.98212	0.128185	15.4629	6.17078e-54	3.15864e-51
WBGene00000175	aqp-7	M02F4.8	712.529	637.957	613.706	2881.91	3106.13	2349.53	8337.58	1964.19	4.24479	1716.96	2.06902	0.133946	15.4467	7.93597e-54	3.93525e-51
WBGene00008393	D1086.6	D1086.6	593.471	504.969	513.688	1806.95	1989.94	1957.58	5754.47	1612.13	3.56949	1227.77	1.82387	0.118899	15.3396	4.15708e-53	1.99892e-50
WBGene00002265	lec-2	F52H3.7	1040.62	1045.59	875.891	4514.63	4509.61	3449.39	12473.6	2962.11	4.21107	2572.62	2.05724	0.135426	15.1909	4.06479e-52	1.89706e-49
WBGene00001520	gas-1	K09A9.5	900.659	1048.49	916.675	2967.38	2838.06	2996.63	8802.08	2865.82	3.0714	1944.65	1.61085	0.106173	15.1719	5.43202e-52	2.46272e-49
WBGene00006587	tnt-2	F53A9.10	2933.73	2879.48	2423.75	9416.07	10707.2	8575.15	28698.5	8236.96	3.48411	6155.9	1.78952	0.118801	15.0632	2.82627e-51	1.24576e-48
WBGene00003812	nrf-5	F55B12.5	317.184	310.306	312.679	1308.37	1389.75	1134.59	3832.71	940.169	4.07662	795.481	2.01159	0.133849	15.0288	4.75368e-51	2.03868e-48
WBGene00001692	grd-3	W05E7.1	386.256	312.233	314.622	1476.02	1531.57	1321.34	4328.93	1013.11	4.27291	890.34	2.07682	0.13839	15.007	6.60466e-51	2.75797e-48
WBGene00019189	H11L12.1	H11L12.1	54.5303	80.9493	71.858	700.206	711.803	1187.8	2599.8	207.338	12.539	467.857	3.55391	0.239824	14.8188	1.10729e-49	4.50525e-47
WBGene00007605	hrg-7	C15C8.3	556.209	486.659	346.666	2622.21	2462.95	2287.65	7372.81	1389.53	5.30595	1460.39	2.37904	0.161051	14.772	2.2218e-49	8.8139e-47
WBGene00009621	fipr-21	F41E7.5	244.477	182.136	193.24	2114.86	2493.14	1280.08	5888.09	619.853	9.49917	1084.66	3.17945	0.215393	14.7611	2.60855e-49	1.00957e-46
WBGene00007153	clec-41	B0365.6	538.032	478.95	507.861	1699.56	1806.04	2087.87	5593.47	1524.84	3.66823	1186.39	1.86136	0.126609	14.7016	6.29225e-49	2.37727e-46
WBGene00006754	unc-15	F07A5.7	3704.42	3340.12	3209.33	20810	20575.5	12858.4	54243.9	10253.9	5.29009	10749.6	2.37518	0.161792	14.6804	8.60603e-49	3.17583e-46
WBGene00003495	mup-2	T22E5.5	1689.53	1665.24	1556.6	8773.94	9507.79	5922.69	24204.4	4911.37	4.92824	4852.63	2.27619	0.155837	14.6062	2.56417e-48	9.24731e-46
WBGene00003465	msp-78	T13F2.11	5.45303	3.85473	4.85527	644.321	810.614	241.034	1695.97	14.163	119.746	285.022	6.22448	0.427511	14.5598	5.06025e-48	1.78436e-45
WBGene00000066	act-4	M03F4.2	5760.22	5594.17	5034.92	21969.4	22631.3	16422.9	61023.5	16389.3	3.72338	12902.1	1.88246	0.129531	14.5329	7.49881e-48	2.58676e-45
WBGene00000703	col-129	M18.1	259.928	248.63	247.619	24029.4	28091.5	9925.81	62046.8	756.176	82.0533	10467.2	5.85707	0.403572	14.5131	1.0013e-47	3.38056e-45
WBGene00007303	rnh-1.3	C04F12.9	38.1712	33.7289	34.9579	398.865	456.542	724.186	1579.59	106.858	14.7822	281.075	3.75786	0.266068	14.1237	2.71419e-45	8.97266e-43
WBGene00000720	col-147	T06E4.4	21.8121	16.3826	30.1027	8680.8	10625.8	3009.66	22316.3	68.2974	326.751	3730.76	7.18112	0.509001	14.1083	3.37833e-45	1.09403e-42
WBGene00003468	msp-113	ZK354.4	3.63535	7.70946	4.85527	598.298	690.76	218.233	1507.29	16.2001	93.0422	253.915	5.92853	0.422573	14.0296	1.02717e-44	3.25982e-42
WBGene00006787	unc-52	ZC101.2	696.17	772.873	691.39	7126.98	6387.93	3340.81	16855.7	2160.43	7.80201	3169.36	2.9056	0.208981	13.9037	6.01711e-44	1.87215e-41
WBGene00000597	col-8	F11H8.3	5265.81	3956.88	3717.19	14695.6	15340.4	15319.7	45355.7	12939.9	3.50511	9715.92	1.79568	0.130316	13.7794	3.39119e-43	1.03484e-40
WBGene00003485	mua-6	W10G6.3	389.892	368.126	341.811	1455.2	1780.42	1315.91	4551.54	1099.83	4.1384	941.894	2.02946	0.147713	13.7392	5.91459e-43	1.77081e-40
WBGene00016523	C39B5.5	C39B5.5	2.72651	3.85473	5.82632	501.869	673.377	193.261	1368.51	12.4076	110.296	230.152	6.05464	0.445742	13.5833	5.0315e-42	1.47852e-39
WBGene00020732	T23E7.2	T23E7.2	688.899	616.756	605.938	3528.42	3385.18	2246.39	9159.99	1911.59	4.79181	1845.26	2.23308	0.164808	13.5496	7.96415e-42	2.29773e-39
WBGene00009626	F42A8.1	F42A8.1	183.585	185.027	181.587	1194.4	1357.73	820.817	3372.95	550.199	6.13042	653.859	2.57412	0.19004	13.5452	8.46331e-42	2.39814e-39
WBGene00017542	F17E9.5	F17E9.5	0.908838	0.963682	2.91316	564.328	681.611	175.889	1421.83	4.78568	297.101	237.769	6.85313	0.507315	13.5086	1.39083e-41	3.87189e-39
WBGene00003370	mlc-2	C36E6.5	2954.63	2618.32	2445.11	7644.19	8280.89	6947.63	22872.7	8018.07	2.85264	5148.46	1.50393	0.111498	13.4884	1.83136e-41	5.01036e-39
WBGene00006408	tag-18	T14G12.3	542.576	530.989	452.511	1726.95	1944.19	1601.46	5272.61	1526.08	3.45501	1133.11	1.775	0.131618	13.486	1.89003e-41	5.08321e-39
WBGene00008298	C54D10.3	C54D10.3	72.707	43.3657	32.0448	490.911	600.184	564.583	1655.68	148.118	11.1781	300.633	3.37777	0.251303	13.441	3.47557e-41	9.04103e-39
WBGene00007601	C15C6.2	C15C6.2	4.54419	8.67314	4.85527	505.156	621.227	195.433	1321.82	18.0726	73.1392	223.315	5.62903	0.419384	13.4221	4.48543e-41	1.14798e-38
WBGene00021398	Y38C1AA.7	Y38C1AA.7	3.63535	3.85473	5.82632	483.241	689.845	186.747	1359.83	13.3164	102.117	228.858	5.96196	0.444777	13.4044	5.69859e-41	1.43532e-38
WBGene00020808	clik-1	T25F10.6	2492.94	2229.96	2035.33	9406.21	10127.2	6883.57	26417	6758.23	3.90886	5529.2	1.94815	0.145639	13.3766	8.28416e-41	2.05395e-38
WBGene00002280	let-2	F01G12.5	3443.59	3416.25	3274.39	20072.6	18619.4	11317.7	50009.7	10134.2	4.93473	10024	2.27288	0.170944	13.296	2.44116e-40	5.95943e-38
WBGene00000657	col-81	F38A3.1	136.326	110.823	145.658	15733.3	18981.7	5831.49	40546.5	392.807	103.222	6823.21	6.00546	0.452019	13.2859	2.79655e-40	6.72358e-38
WBGene00008865	F15G9.1	F15G9.1	249.93	225.502	239.85	1368.63	1546.2	958.706	3873.54	715.282	5.41541	764.804	2.40139	0.181522	13.2292	5.94934e-40	1.40902e-37
WBGene00015688	C10G11.8	C10G11.8	2.72651	2.89105	1.94211	498.581	667.887	160.689	1327.16	7.55967	175.558	222.453	6.40782	0.486419	13.1734	1.24766e-39	2.91144e-37
WBGene00006056	sss-1	F32B6.5	5.45303	2.89105	5.82632	449.271	595.609	176.975	1221.86	14.1704	86.2259	206.004	5.76613	0.43851	13.1494	1.71565e-39	3.94551e-37
WBGene00003458	msp-65	ZK354.1	5.45303	4.81841	2.91316	440.505	497.713	171.546	1109.76	13.1846	84.1713	187.158	5.73574	0.436436	13.1422	1.88566e-39	4.27452e-37
WBGene00010633	nspd-2	K07F5.5	3.63535	6.74577	3.88422	489.815	558.098	172.632	1220.54	14.2653	85.5602	205.802	5.76128	0.438475	13.1394	1.95822e-39	4.37649e-37
WBGene00001263	emb-9	K04H4.1	2206.66	1952.42	2098.45	10668.5	10102.5	6548.08	27319.1	6257.53	4.3658	5596.11	2.10175	0.160621	13.0851	4.00449e-39	8.82546e-37
WBGene00009532	ccch-1	F38B7.1	198.127	185.027	185.471	977.439	957	718.758	2653.2	568.625	4.66599	536.97	2.19424	0.167873	13.0708	4.83328e-39	1.05061e-36
WBGene00000616	col-39	C09G5.4	20.9033	27.9468	36.9001	7292.44	9040.27	2443.99	18776.7	85.7501	218.97	3143.74	6.67867	0.512291	13.0369	7.54765e-39	1.61846e-36
WBGene00006914	vha-5	F35H10.4	520.764	434.621	443.772	2017.34	2023.79	1496.15	5537.27	1399.16	3.95758	1156.07	1.96406	0.151823	12.9365	2.79922e-38	5.92241e-36
WBGene00000712	col-139	F41F3.4	167.226	186.954	152.455	18118.8	21042.1	6429.73	45590.6	506.636	89.9869	7682.88	5.83131	0.451314	12.9207	3.43803e-38	7.17824e-36
WBGene00006999	zyx-1	F42G4.3	719.8	633.139	595.256	2788.77	2677.04	1997.76	7463.56	1948.19	3.83101	1568.63	1.91846	0.148758	12.8965	4.70802e-38	9.70218e-36
WBGene00000707	col-133	F52B11.4	21.8121	6.74577	15.5369	9697.68	12444.7	3252.87	25395.2	44.0948	575.924	4239.88	7.36501	0.572213	12.8711	6.54613e-38	1.33172e-35
WBGene00000716	col-143	T15B7.3	5923.81	5042.95	4314.39	16002.8	15973.5	20326.1	52302.4	15281.1	3.42267	11263.9	1.75995	0.138119	12.7423	3.44025e-37	6.91012e-35
WBGene00012585	lips-15	Y38E10A.7	31.8093	22.1647	25.2474	330.927	366.881	251.891	949.698	79.2214	11.9879	171.487	3.45955	0.27167	12.7344	3.8095e-37	7.55614e-35
WBGene00007331	pho-11	C05C10.4	368.988	259.23	215.574	2029.39	2523.33	1422.32	5975.04	843.793	7.08117	1136.47	2.76266	0.218355	12.6522	1.08815e-36	2.13171e-34
WBGene00003242	mig-6	C37C3.6	1443.23	1289.41	1448.81	8204.13	7642.28	4566.61	20413	4181.45	4.8818	4099.08	2.25451	0.179255	12.5771	2.82071e-36	5.39265e-34
WBGene00001620	glt-1	C12D12.2	289.919	248.63	227.227	1036.61	1025.62	867.504	2929.73	765.776	3.82584	615.918	1.91487	0.153383	12.4842	9.10461e-36	1.7199e-33
WBGene00017851	F27C1.1	F27C1.1	3.63535	5.78209	5.82632	393.386	520.586	142.232	1056.2	15.2438	69.2876	178.575	5.47129	0.446004	12.2674	1.35572e-34	2.53089e-32
WBGene00003934	pat-10	F54C1.7	5132.21	4628.56	3904.61	13404.7	14398	11720.5	39523.3	13665.4	2.89222	8864.77	1.52162	0.124372	12.2344	2.0356e-34	3.75591e-32
WBGene00003375	mlp-1	T04C9.4	247.204	257.303	204.892	1208.65	1615.74	952.191	3776.58	709.399	5.32363	747.663	2.37171	0.194833	12.173	4.32623e-34	7.89064e-32
WBGene00003567	ncx-2	C10G8.5	103.608	72.2761	91.2791	771.432	686.186	462.524	1920.14	267.163	7.18716	364.551	2.77728	0.228428	12.1582	5.18716e-34	9.35339e-32
WBGene00003424	msp-3	F26G1.7	1.81768	1.92736	3.88422	382.428	520.586	121.603	1024.62	7.62926	134.301	172.041	6.03692	0.497988	12.1226	8.0149e-34	1.42899e-31
WBGene00021645	Y47G6A.19	Y47G6A.19	95.428	89.6224	92.2501	716.642	860.019	458.181	2034.84	277.301	7.33804	385.357	2.80597	0.231805	12.1049	9.95417e-34	1.75503e-31
WBGene00011748	T13F2.9	T13F2.9	1.81768	2.89105	2.91316	385.716	537.969	118.345	1042.03	7.62188	136.716	174.942	6.04765	0.500063	12.0938	1.1394e-33	1.98681e-31
WBGene00001694	grd-5	F41E6.2	434.425	339.216	292.287	1343.43	1528.82	1295.28	4167.54	1065.93	3.90977	872.244	1.94366	0.161269	12.0523	1.88552e-33	3.25212e-31
WBGene00009813	haly-1	F47B10.2	140.87	114.678	110.7	936.895	971.639	556.983	2465.52	366.248	6.73182	471.961	2.68866	0.223141	12.0492	1.95887e-33	3.3423e-31
WBGene00011330	T01D3.6	T01D3.6	448.966	249.594	268.011	1810.23	1757.55	1545	5112.79	966.571	5.28962	1013.23	2.36015	0.197055	11.9771	4.6824e-33	7.90429e-31
WBGene00016781	C49G7.3	C49G7.3	104.516	103.114	58.2632	590.627	558.098	536.354	1685.08	265.894	6.33742	325.162	2.60516	0.217663	11.9688	5.17693e-33	8.6471e-31
WBGene00003514	myo-2	T18D3.4	104.516	56.8572	81.5685	909.5	814.274	489.667	2213.44	242.942	9.11098	409.397	3.08884	0.258594	11.9447	6.91894e-33	1.13185e-30
WBGene00012595	Y38E10A.17	Y38E10A.17	7.2707	1.92736	4.85527	406.536	504.118	132.46	1043.11	14.0533	74.2253	176.194	5.4941	0.46076	11.924	8.87524e-33	1.43706e-30
WBGene00000207	asb-2	F02E8.1	1880.39	1961.09	1733.33	4375.46	4715.47	4062.83	13153.8	5574.81	2.3595	3121.43	1.23271	0.103762	11.8802	1.50087e-32	2.40564e-30
WBGene00022754	nspd-1	ZK484.8	3.63535	4.81841	2.91316	415.302	521.501	115.088	1051.89	11.3669	92.5396	177.21	5.69344	0.479756	11.8674	1.74854e-32	2.77458e-30
WBGene00003891	osm-11	F11C7.5	870.667	603.265	630.214	2354.84	2485.82	2290.9	7131.56	2104.15	3.38929	1539.29	1.7434	0.147625	11.8097	3.48006e-32	5.41388e-30
WBGene00018519	F46H5.3	F46H5.3	7572.44	6475.94	6326.42	16174.9	17511.5	15100.4	48786.7	20374.8	2.39447	11526.9	1.25339	0.10617	11.8055	3.65503e-32	5.63088e-30
WBGene00021113	gsp-3	W09C3.6	3.63535	2.89105	2.91316	421.877	490.394	104.231	1016.5	9.43956	107.685	170.99	5.80105	0.494423	11.733	8.63808e-32	1.31797e-29
WBGene00022644	dod-19	ZK6.10	367.171	363.308	299.085	2635.36	3010.07	1330.03	6975.45	1029.56	6.77516	1334.17	2.69377	0.230825	11.6702	1.81039e-31	2.73593e-29
WBGene00008590	F08H9.2	F08H9.2	1.81768	2.89105	0	285.999	414.456	111.831	812.286	4.70872	172.507	136.166	6.11533	0.524099	11.6683	1.85122e-31	2.77125e-29
WBGene00009787	F46F2.3	F46F2.3	626.189	600.374	438.916	2007.48	2061.3	2898.92	6967.69	1665.48	4.1836	1438.86	2.03561	0.176042	11.5633	6.32665e-31	9.38236e-29
WBGene00022072	cpg-9	Y67D8C.8	242.66	156.116	180.616	937.991	1075.02	775.216	2788.23	579.392	4.81234	561.271	2.22792	0.193542	11.5113	1.15705e-30	1.7e-28
WBGene00016351	C33F10.1	C33F10.1	4.54419	5.78209	6.79738	364.896	462.032	118.345	945.273	17.1237	55.2027	160.399	5.17294	0.449683	11.5035	1.26638e-30	1.84357e-28
WBGene00016541	C39H7.1	C39H7.1	4.54419	1.92736	2.91316	368.183	453.797	102.059	924.04	9.38472	98.4622	155.571	5.68683	0.494693	11.4957	1.38672e-30	2.00041e-28
WBGene00014207	ZK1058.9	ZK1058.9	260.837	230.32	247.619	838.274	843.551	720.929	2402.75	738.775	3.25235	523.588	1.68509	0.146925	11.469	1.88742e-30	2.69816e-28
WBGene00003893	ost-1	C44B12.2	1634.09	1475.4	1390.55	5957.77	6471.19	4016.14	16445.1	4500.04	3.65444	3490.86	1.848	0.161183	11.4652	1.97258e-30	2.79473e-28
WBGene00010095	F55C5.6	F55C5.6	3.63535	0	2.91316	195.049	234.218	125.945	555.213	6.54851	84.7846	93.6269	5.51927	0.481642	11.4593	2.11236e-30	2.96627e-28
WBGene00007142	ttr-18	B0334.1	157.229	91.5498	124.295	790.06	976.213	602.584	2368.86	373.074	6.34957	456.988	2.60364	0.22734	11.4526	2.28149e-30	3.17567e-28
WBGene00008521	F02D8.4	F02D8.4	149.958	167.681	155.369	815.263	975.298	587.384	2377.94	473.008	5.02729	475.159	2.28889	0.200082	11.4398	2.64587e-30	3.65085e-28
WBGene00006039	ssp-10	K07F5.9	10.9061	4.81841	11.6526	351.746	432.754	144.403	928.904	27.3771	33.9299	159.38	4.65675	0.409012	11.3854	4.94498e-30	6.76439e-28
WBGene00000732	col-159	F57B1.3	176.315	196.591	116.526	12180.7	13038.4	4333.18	29552.3	489.432	60.3809	5006.96	5.27615	0.463967	11.3718	5.77607e-30	7.83374e-28
WBGene00044081	D1086.11	D1086.11	1056.07	961.755	923.472	2445.79	2645.02	2225.76	7316.57	2941.3	2.48753	1709.64	1.30704	0.11522	11.3438	7.95922e-30	1.07031e-27
WBGene00002268	lec-5	ZK1248.16	1174.22	1007.05	899.196	2651.8	3000	2683.94	8335.74	3080.46	2.706	1902.7	1.42588	0.126087	11.3087	1.18874e-29	1.58512e-27
WBGene00000252	bli-2	F59E12.12	0.908838	0.963682	1.94211	487.624	646.844	62.9727	1197.44	3.81463	313.908	200.209	6.43656	0.5695	11.3021	1.28077e-29	1.6936e-27
WBGene00003175	mec-12	C44B11.3	29.0828	29.8741	33.0158	296.957	381.519	220.405	898.881	91.9728	9.77334	165.142	3.17064	0.281416	11.2667	1.91527e-29	2.5117e-27
WBGene00016898	clik-2	C53C9.2	34.5358	23.1284	18.45	357.225	366.881	213.89	937.996	76.1142	12.3235	169.018	3.45971	0.307655	11.2454	2.43905e-29	3.17236e-27
WBGene00003425	msp-10	K07F5.2	1.81768	3.85473	0	271.754	371.455	99.8878	743.097	5.6724	131.002	124.795	5.84914	0.520874	11.2295	2.9226e-29	3.77039e-27
WBGene00014158	ZK938.1	ZK938.1	0.908838	7.70946	3.88422	329.831	381.519	115.088	826.438	12.5025	66.1018	139.823	5.31218	0.474202	11.2024	3.9702e-29	5.08058e-27
WBGene00000611	col-34	F36A4.10	11.8149	3.85473	10.6816	323.256	373.285	141.146	837.687	26.3512	31.7893	144.006	4.5698	0.408381	11.19	4.56207e-29	5.79127e-27
WBGene00002348	myo-1	R06C7.10	95.428	46.2567	67.9738	838.274	731.016	423.437	1992.73	209.659	9.50464	367.064	3.12972	0.280034	11.1762	5.33183e-29	6.71472e-27
WBGene00006861	cal-5	C24H10.5	176.315	142.625	156.34	657.47	797.805	563.497	2018.77	475.279	4.24755	415.675	2.05486	0.18505	11.1043	1.19493e-28	1.48134e-26
WBGene00011214	R10E9.2	R10E9.2	5.45303	4.81841	2.91316	341.884	404.392	97.7163	843.993	13.1846	64.0135	142.863	5.25811	0.475147	11.0663	1.82828e-28	2.24893e-26
WBGene00012443	Y15E3A.4	Y15E3A.4	71.7982	63.603	60.2054	362.704	390.668	304.006	1057.38	195.607	5.40564	208.831	2.38291	0.215907	11.0368	2.54051e-28	3.07731e-26
WBGene00009640	nspc-10	F42F12.9	17.2679	15.4189	18.45	164.368	236.048	213.89	614.306	51.1369	12.013	110.907	3.42495	0.31068	11.024	2.92623e-28	3.51768e-26
WBGene00019430	K06A5.2	K06A5.2	2.72651	10.6005	7.76843	316.681	425.435	128.117	870.233	21.0954	41.2522	148.555	4.84045	0.439134	11.0227	2.96962e-28	3.54301e-26
WBGene00016103	dpyd-1	C25F6.3	508.949	478.95	460.28	2044.73	1987.19	1318.08	5350.01	1448.18	3.6943	1133.03	1.86133	0.168904	11.02	3.05917e-28	3.62261e-26
WBGene00003758	nlp-20	F45E4.8	29.0828	24.092	17.479	218.061	277.219	209.547	704.827	70.6538	9.97578	129.247	3.18637	0.290399	10.9724	5.18828e-28	6.09835e-26
WBGene00008394	D1086.7	D1086.7	252.657	241.884	262.185	730.888	711.803	723.101	2165.79	756.726	2.86206	487.086	1.50415	0.137603	10.9311	8.18526e-28	9.55027e-26
WBGene00002055	ifc-1	F37B4.2	114.514	102.15	107.787	639.938	752.059	426.695	1818.69	324.451	5.60544	357.19	2.43138	0.223176	10.8944	1.22513e-27	1.41901e-25
WBGene00012782	Y43C5A.2	Y43C5A.2	331.726	305.487	317.535	890.872	1010.98	843.618	2745.47	954.748	2.8756	616.703	1.51121	0.139097	10.8645	1.70178e-27	1.94272e-25
WBGene00020237	phat-4	T05B4.3	5.45303	2.89105	9.71054	165.463	196.707	132.46	494.63	18.0546	27.3963	85.4474	4.38203	0.404819	10.8247	2.63011e-27	2.98104e-25
WBGene00011446	T04F8.8	T04F8.8	504.405	401.855	343.753	1849.68	2186.64	1336.54	5372.87	1250.01	4.29825	1103.81	2.06901	0.191368	10.8117	3.03019e-27	3.41014e-25
WBGene00013895	ZC434.9	ZC434.9	92.7015	81.913	92.2501	809.784	967.064	399.551	2176.4	266.865	8.15544	407.211	2.92624	0.271198	10.7901	3.83552e-27	4.28606e-25
WBGene00003515	myo-3	K12F2.1	260.837	252.485	379.682	1581.22	1627.63	1030.36	4239.21	893.003	4.74714	855.369	2.20544	0.204522	10.7834	4.12549e-27	4.57785e-25
WBGene00004904	snf-5	Y46G5A.30	6.36187	4.81841	2.91316	310.107	367.795	94.4591	772.361	14.0934	54.8029	131.076	5.07865	0.471342	10.7749	4.52477e-27	4.98604e-25
WBGene00006404	tag-10	C31C9.1	151.776	119.497	51.4659	1057.43	957	738.301	2752.73	322.738	8.5293	512.578	2.98193	0.27693	10.7678	4.88491e-27	5.34578e-25
WBGene00009884	F49C12.15	F49C12.15	4.54419	4.81841	12.6237	384.62	454.712	115.088	954.42	21.9863	43.4098	162.734	4.86633	0.452709	10.7494	5.96706e-27	6.4853e-25
WBGene00000942	deb-1	ZC477.9	381.712	368.126	365.116	1631.62	1634.95	1032.54	4299.11	1114.95	3.85586	902.344	1.91947	0.178608	10.7468	6.1352e-27	6.62268e-25
WBGene00013473	Y69E1A.1	Y69E1A.1	2.72651	2.89105	1.94211	334.214	396.158	72.7444	803.116	7.55967	106.237	135.113	5.62662	0.523864	10.7406	6.56154e-27	7.03503e-25
WBGene00003435	msp-40	C33F10.9	9.99722	7.70946	8.73949	822.933	1166.52	324.635	2314.08	26.4462	87.5017	390.088	5.5153	0.515689	10.695	1.07399e-26	1.12119e-24
WBGene00012364	zmp-4	W09D12.1	165.409	136.843	112.642	588.436	696.25	526.582	1811.27	414.894	4.36562	371.027	2.08908	0.195608	10.6799	1.26346e-26	1.31037e-24
WBGene00010135	F55H12.4	F55H12.4	236.298	198.518	193.24	1118.79	1200.37	686.186	3005.35	628.056	4.78516	605.567	2.21445	0.208213	10.6355	2.03815e-26	2.08654e-24
WBGene00009308	F32A11.3	F32A11.3	6.36187	13.4915	9.71054	273.946	348.582	124.86	747.388	29.564	25.2804	129.492	4.28509	0.40495	10.5818	3.62011e-26	3.6823e-24
WBGene00021996	Y59E9AL.6	Y59E9AL.6	1.81768	0.963682	1.94211	254.222	311.071	70.5729	635.865	4.72347	134.618	106.765	5.73004	0.542962	10.5533	4.90451e-26	4.95699e-24
WBGene00003469	msp-142	K05F1.2	3.63535	0.963682	1.94211	256.413	307.411	76.0016	639.826	6.54114	97.8156	107.728	5.50703	0.523564	10.5183	7.11118e-26	7.11221e-24
WBGene00006416	sams-5	T13A10.11	13.6326	8.67314	11.6526	410.919	453.797	117.26	981.976	33.9584	28.9171	169.322	4.42342	0.420552	10.5181	7.12655e-26	7.11221e-24
WBGene00011474	aldo-1	T05D4.1	538.032	407.637	402.016	1642.58	1930.47	1296.37	4869.42	1347.69	3.61317	1036.18	1.82809	0.173879	10.5136	7.48074e-26	7.41902e-24
WBGene00009681	gipc-2	F44D12.4	8.17954	6.74577	4.85527	998.259	1276.31	324.635	2599.2	19.7806	131.402	436.497	5.80181	0.55204	10.5098	7.78856e-26	7.67633e-24
WBGene00003429	msp-31	R05F9.13	8.17954	5.78209	10.6816	1031.13	1313.82	352.864	2697.81	24.6432	109.475	453.743	5.66838	0.539497	10.5068	8.03934e-26	7.87458e-24
WBGene00003432	msp-36	C04G2.4	9.08838	9.63682	6.79738	833.891	1137.24	310.521	2281.65	25.5226	89.3973	384.529	5.50214	0.524138	10.4975	8.87068e-26	8.63558e-24
WBGene00001699	grd-10	F09D12.1	18.1768	17.3463	9.71054	280.521	303.751	145.489	729.761	45.2336	16.1332	129.166	3.76248	0.358486	10.4955	9.06107e-26	8.76714e-24
WBGene00021381	Y37E11B.10	Y37E11B.10	4.54419	4.81841	2.91316	253.126	256.176	87.9447	597.247	12.2758	48.6525	101.587	4.93037	0.469922	10.4919	9.41325e-26	9.05269e-24
WBGene00006585	tni-3	T20B3.2	106.334	62.6393	85.4528	438.313	515.097	398.465	1351.88	254.426	5.31343	267.717	2.35357	0.224649	10.4767	1.10569e-25	1.05693e-23
WBGene00003463	msp-76	ZK1251.6	9.08838	10.6005	5.82632	774.719	947.851	289.892	2012.46	25.5152	78.873	339.663	5.38769	0.515741	10.4465	1.52045e-25	1.4447e-23
WBGene00001685	gpd-3	K10B3.7	2105.78	2045.9	1679.92	5011.02	5181.16	4248.49	14440.7	5831.6	2.47628	3378.71	1.29914	0.124588	10.4275	1.8569e-25	1.75389e-23
WBGene00015043	cyp-34A8	B0213.14	55.4391	36.6199	66.0317	350.651	396.158	285.549	1032.36	158.091	6.53016	198.408	2.62898	0.25254	10.4102	2.22788e-25	2.09184e-23
WBGene00006051	ssq-2	T28H11.5	17.2679	16.3826	11.6526	1398.22	1605.67	444.066	3447.96	45.3032	76.1086	582.211	5.35989	0.515457	10.3983	2.52325e-25	2.35523e-23
WBGene00016658	C45B2.1	C45B2.1	119.967	70.3488	50.4948	2033.77	2722.78	1413.63	6170.19	240.81	25.6226	1068.5	4.29132	0.412806	10.3955	2.59966e-25	2.41236e-23
WBGene00002915	let-805	H19M22.2	417.157	488.587	462.222	2824.93	2249.77	1357.17	6431.87	1367.97	4.70178	1299.97	2.18871	0.210662	10.3897	2.76274e-25	2.54879e-23
WBGene00006863	gyg-1	F56B6.4	198.127	164.79	149.542	794.443	1054.9	604.755	2454.09	512.459	4.78886	494.425	2.21344	0.213378	10.3733	3.27861e-25	2.98994e-23
WBGene00001385	far-1	F02A9.2	4005.25	3309.28	3421.99	7948.81	9403.49	7722.85	25075.1	10736.5	2.3355	5968.61	1.21628	0.117332	10.3661	3.53559e-25	3.20577e-23
WBGene00013986	ZK512.7	ZK512.7	198.127	171.535	121.382	625.692	685.271	662.299	1973.26	491.044	4.01851	410.718	1.9729	0.190332	10.3656	3.55568e-25	3.20577e-23
WBGene00019819	aass-1	R02D3.1	548.938	395.11	522.427	1849.68	1935.96	1350.66	5136.3	1466.47	3.50248	1100.46	1.78439	0.172221	10.361	3.73011e-25	3.34403e-23
WBGene00003426	msp-19	F36H12.7	9.08838	12.5279	8.73949	957.715	1102.47	315.949	2376.14	30.3557	78.2763	401.082	5.37172	0.518767	10.3548	3.9812e-25	3.54909e-23
WBGene00003450	msp-57	R13H9.2	6.36187	12.5279	7.76843	929.224	1238.79	346.35	2514.37	26.6582	94.3189	423.504	5.52107	0.534396	10.3314	5.07966e-25	4.50302e-23
WBGene00019727	zig-12	M02D8.1	375.35	351.744	284.519	1409.18	1611.16	982.592	4002.93	1011.61	3.95698	835.758	1.95263	0.189179	10.3216	5.62679e-25	4.96032e-23
WBGene00015024	B0205.10	B0205.10	0.908838	2.89105	1.94211	247.647	331.199	65.1442	643.99	5.74199	112.154	108.289	5.56991	0.541689	10.2825	8.45116e-25	7.40901e-23
WBGene00017322	clec-160	F09G8.8	32.7182	37.5836	20.3921	261.892	330.284	209.547	801.723	90.6939	8.83988	148.736	3.01803	0.294059	10.2633	1.03082e-24	8.98742e-23
WBGene00006820	unc-89	C09D1.1	137.235	156.116	195.182	1622.86	1230.56	628.642	3482.06	488.533	7.12758	661.765	2.74146	0.267203	10.2599	1.06856e-24	9.26555e-23
WBGene00021993	Y59E9AL.3	Y59E9AL.3	2.72651	0	0.971054	210.39	264.41	69.4872	544.288	3.69757	147.202	91.3309	5.69554	0.555183	10.2589	1.07979e-24	9.31198e-23
WBGene00015052	clec-52	B0218.8	44.5331	53.0025	48.5527	275.042	247.027	262.748	784.817	146.088	5.37221	155.151	2.3672	0.230798	10.2566	1.10544e-24	9.47811e-23
WBGene00008993	F21A3.3	F21A3.3	25.4475	21.201	18.45	272.85	355.902	161.775	790.526	65.0985	12.1435	142.604	3.41319	0.332976	10.2506	1.17649e-24	9.98316e-23
WBGene00000742	col-169	T10E10.5	2.72651	0.963682	1.94211	456.942	483.99	42.3437	983.275	5.6323	174.578	164.818	5.86373	0.572145	10.2487	1.19965e-24	1.01256e-22
WBGene00008390	D1086.3	D1086.3	83.6131	59.7483	47.5816	373.662	455.627	327.893	1157.18	190.943	6.06035	224.687	2.52579	0.246502	10.2466	1.22635e-24	1.02962e-22
WBGene00000822	csq-1	F40E10.3	996.995	720.834	746.741	3104.35	2986.28	2155.19	8245.82	2464.57	3.34574	1785.07	1.72012	0.167965	10.241	1.29911e-24	1.08496e-22
WBGene00009097	fipr-2	F23H12.9	12.7237	8.67314	2.91316	193.954	314.73	133.546	642.23	24.31	26.4183	111.09	4.29719	0.41971	10.2385	1.33329e-24	1.10337e-22
WBGene00002065	iff-2	F54C9.1	1028.8	973.319	864.238	3144.9	3030.2	2193.19	8368.28	2866.36	2.91948	1872.44	1.53031	0.149468	10.2383	1.33506e-24	1.10337e-22
WBGene00004358	rhr-1	F08F3.3	1030.62	950.19	898.225	2105	2363.22	2041.19	6509.41	2879.04	2.26097	1564.74	1.17024	0.114421	10.2275	1.49323e-24	1.2277e-22
WBGene00004423	rpl-11.2	F07D10.1	3657.16	3002.83	2934.53	7645.28	8774.94	6960.66	23380.9	9594.52	2.4369	5495.9	1.27612	0.125073	10.203	1.9226e-24	1.57257e-22
WBGene00011392	sbt-1	T03D8.3	80.8866	44.3294	46.6106	430.643	404.392	313.778	1148.81	171.827	6.68589	220.107	2.65327	0.260153	10.1989	2.00533e-24	1.63183e-22
WBGene00017772	clec-1	F25B4.9	518.947	443.294	416.582	1127.56	1208.6	1187.8	3523.96	1378.82	2.55577	817.13	1.34286	0.131845	10.1851	2.31008e-24	1.87022e-22
WBGene00016201	tdo-2	C28H8.11	156.32	119.497	108.758	707.876	839.891	475.553	2023.32	384.575	5.26119	401.316	2.33763	0.230083	10.1599	2.99264e-24	2.39834e-22
WBGene00016749	C48E7.1	C48E7.1	82.7043	73.2398	79.6264	470.091	524.246	308.349	1302.69	235.571	5.52992	256.376	2.4051	0.236767	10.1581	3.05007e-24	2.43208e-22
WBGene00003936	pat-12	T17H7.4	802.504	730.471	735.088	2271.56	2327.54	1682.89	6281.99	2268.06	2.76976	1425.01	1.4564	0.143535	10.1467	3.42715e-24	2.7191e-22
WBGene00009430	F35E12.6	F35E12.6	468.052	443.294	387.451	1382.88	1750.23	1150.88	4283.99	1298.8	3.29843	930.464	1.7005	0.167712	10.1394	3.69292e-24	2.91538e-22
WBGene00009888	F49E2.5	F49E2.5	430.789	443.294	503.006	1907.76	1808.79	1182.37	4898.91	1377.09	3.55744	1046	1.80522	0.178056	10.1385	3.72701e-24	2.92773e-22
WBGene00044019	C55A6.12	C55A6.12	64.5275	85.7677	71.858	477.762	582.8	313.778	1374.34	222.153	6.18645	266.082	2.55472	0.252235	10.1283	4.13591e-24	3.21709e-22
WBGene00003090	lys-1	Y22F5A.4	1605.01	1432.99	1338.11	3186.54	3741.08	3155.15	10082.8	4376.12	2.30405	2409.81	1.19679	0.118184	10.1264	4.21747e-24	3.26453e-22
WBGene00009096	fipr-1	F23H12.8	9.08838	4.81841	1.94211	184.092	150.961	112.917	447.969	15.8489	28.265	77.303	4.3479	0.429568	10.1216	4.43265e-24	3.41444e-22
WBGene00000596	col-7	C15A11.5	5.45303	1.92736	8.73949	1929.67	2320.22	548.297	4798.19	16.1199	297.657	802.386	6.2112	0.613891	10.1178	4.60851e-24	3.53275e-22
WBGene00011176	R09E10.6	R09E10.6	11.8149	4.81841	8.73949	856.903	1093.32	321.378	2271.6	25.3728	89.5291	382.829	5.43607	0.538084	10.1026	5.3774e-24	4.10233e-22
WBGene00020661	smz-2	T21G5.4	1.81768	0.963682	1.94211	252.03	301.922	56.4583	610.41	4.72347	129.229	102.522	5.61081	0.555677	10.0972	5.68142e-24	4.31353e-22
WBGene00255375	F08B4.8	F08B4.8	3.63535	3.85473	4.85527	270.659	362.306	70.5729	703.537	12.3453	56.988	119.314	5.0301	0.498824	10.0839	6.507e-24	4.91681e-22
WBGene00016677	C45G9.6	C45G9.6	25.4475	23.1284	15.5369	234.498	207.685	163.946	606.129	64.1127	9.45412	111.707	3.09526	0.307353	10.0707	7.44368e-24	5.59793e-22
WBGene00008356	nspc-20	D1025.4	19.9944	7.70946	24.2764	214.774	215.005	184.575	614.354	51.9802	11.819	111.056	3.3727	0.334968	10.0687	7.59372e-24	5.68383e-22
WBGene00013858	ssp-34	ZC168.6	0.908838	0	0.971054	167.655	223.239	65.1442	456.038	1.87989	242.587	76.3197	5.85127	0.581736	10.0583	8.44402e-24	6.2906e-22
WBGene00011795	T16A9.5	T16A9.5	0.908838	1.92736	0	208.199	222.324	61.887	492.41	2.8362	173.616	82.541	5.72701	0.569728	10.0522	8.98428e-24	6.6618e-22
WBGene00002050	ifa-1	F38B2.1	251.748	299.705	227.227	1351.1	1384.27	776.302	3511.67	778.68	4.50977	715.058	2.12911	0.212727	10.0086	1.39672e-23	1.02607e-21
WBGene00019605	ctsa-4.1	K10B2.2	36.3535	21.201	16.5079	209.295	220.494	235.605	665.394	74.0624	8.98423	123.243	3.0263	0.302907	9.99085	1.67139e-23	1.2222e-21
WBGene00009812	suca-1	F47B10.1	1702.25	1636.33	1429.39	3526.23	3244.29	3878.25	10648.8	4767.98	2.23339	2569.46	1.15203	0.115401	9.98288	1.81125e-23	1.31839e-21
WBGene00010790	sodh-1	K12G11.3	62.7098	68.4214	88.3659	393.386	308.326	349.607	1051.32	219.497	4.78967	211.803	2.21011	0.221767	9.96591	2.14906e-23	1.55713e-21
WBGene00000671	col-96	Y41C4A.19	182.676	213.937	158.282	844.849	837.146	565.669	2247.66	554.896	4.05061	467.093	1.98255	0.199098	9.95766	2.33492e-23	1.68411e-21
WBGene00000780	cpn-4	F49D11.8	119.058	92.5135	89.337	431.739	584.63	396.294	1412.66	300.908	4.69466	285.595	2.18251	0.219356	9.94964	2.53109e-23	1.81735e-21
WBGene00000063	act-1	T04C12.6	2086.69	2250.2	1991.63	4496	4705.4	3984.65	13186.1	6328.52	2.08359	3252.43	1.05396	0.10599	9.94392	2.68066e-23	1.91607e-21
WBGene00001457	flp-14	Y37D8A.15	9.08838	13.4915	12.6237	197.241	188.472	118.345	504.059	35.2036	14.3184	89.877	3.60021	0.362331	9.93627	2.89459e-23	2.0597e-21
WBGene00003530	nas-11	K11G12.1	149.049	112.751	121.382	556.658	585.545	422.352	1564.55	383.182	4.08306	324.623	1.99245	0.200734	9.9258	3.21522e-23	2.27764e-21
WBGene00001713	grl-4	F42C5.7	79.9777	81.913	75.7422	390.099	430.01	294.235	1114.34	237.633	4.68935	225.329	2.18157	0.219899	9.92075	3.38204e-23	2.38516e-21
WBGene00010424	lep-5	H36L18.2	328.999	264.049	268.011	1072.77	1311.99	813.217	3197.98	861.059	3.714	676.506	1.86315	0.187967	9.9121	3.68796e-23	2.58941e-21
WBGene00011910	alg-3	T22B3.2	5.45303	4.81841	5.82632	256.413	285.453	76.0016	617.868	16.0978	38.3822	105.661	4.64565	0.469873	9.88705	4.73785e-23	3.29738e-21
WBGene00012158	ucr-2.1	VW06B3R.1	1026.99	1089.92	1006.01	2244.16	2400.73	2035.76	6680.66	3122.92	2.13923	1633.93	1.0915	0.110501	9.87774	5.19929e-23	3.60272e-21
WBGene00001155	ech-6	T05G5.6	5398.5	5814.86	5148.53	10954.5	12022.9	10042	33019.4	16361.9	2.01807	8230.22	1.00838	0.102115	9.87494	5.34659e-23	3.68868e-21
WBGene00016722	C46G7.2	C46G7.2	309.005	238.029	222.371	911.692	1101.56	764.359	2777.61	769.406	3.61007	591.169	1.82349	0.184866	9.86385	5.9717e-23	4.10212e-21
WBGene00013477	Y69E1A.5	Y69E1A.5	122.693	138.77	112.642	443.792	562.672	427.78	1434.24	374.106	3.8338	301.392	1.90737	0.193542	9.85507	6.51693e-23	4.45735e-21
WBGene00013077	ttr-24	Y51A2D.9	332.635	318.979	270.924	788.964	922.233	830.589	2541.79	922.538	2.75521	577.387	1.4481	0.147397	9.82448	8.83256e-23	6.01524e-21
WBGene00003171	mec-7	ZK154.3	18.1768	24.092	23.3053	259.701	293.687	145.489	698.877	65.5741	10.6578	127.408	3.24083	0.330842	9.79571	1.1747e-22	7.96587e-21
WBGene00007591	zipt-13	C14H10.1	154.502	110.823	100.99	668.428	785.911	449.495	1903.83	366.316	5.19725	378.358	2.31672	0.23677	9.7847	1.30986e-22	8.84464e-21
WBGene00009634	nspc-9	F42F12.1	25.4475	15.4189	14.5658	164.368	178.408	182.404	525.18	55.4322	9.47427	96.7686	3.08727	0.315669	9.78009	1.37094e-22	9.21786e-21
WBGene00007599	C15A11.7	C15A11.7	47.2596	59.7483	45.6395	299.149	330.284	231.262	860.695	152.647	5.63845	168.89	2.42656	0.248596	9.76105	1.65427e-22	1.10294e-20
WBGene00021043	pck-1	W05G11.6	892.479	731.435	696.246	1869.41	1757.55	1990.16	5617.11	2320.16	2.421	1322.88	1.26537	0.12982	9.74714	1.89734e-22	1.25971e-20
WBGene00021835	Y54E10A.17	Y54E10A.17	119.058	83.8403	74.7712	454.75	577.311	382.179	1414.24	277.669	5.09325	281.985	2.28898	0.234861	9.7461	1.91691e-22	1.2674e-20
WBGene00019780	M60.4	M60.4	253.566	187.918	202.95	653.087	732.846	639.499	2025.43	644.434	3.14296	444.978	1.63091	0.167526	9.73523	2.13343e-22	1.4047e-20
WBGene00001189	egl-21	F01D4.4	240.842	180.209	166.05	708.972	767.613	606.927	2083.51	587.101	3.54881	445.102	1.79862	0.184821	9.73172	2.20835e-22	1.44802e-20
WBGene00010727	K09G1.1	K09G1.1	298.099	297.778	291.316	1239.33	1312.9	771.959	3324.19	887.193	3.74687	701.897	1.87429	0.19291	9.71585	2.58083e-22	1.68529e-20
WBGene00009340	best-14	F32G8.4	145.414	116.606	115.555	530.359	556.268	402.808	1489.44	377.575	3.94474	311.168	1.94388	0.200188	9.71027	2.72622e-22	1.77294e-20
WBGene00009948	F52H3.6	F52H3.6	0.908838	0	0	172.038	218.664	48.8582	439.561	0.908838	483.651	73.4116	5.91787	0.611626	9.67564	3.82702e-22	2.47866e-20
WBGene00006584	tni-1	F42E11.4	99.9722	101.187	83.5106	689.248	795.06	346.35	1830.66	284.669	6.43082	352.555	2.5961	0.26963	9.62837	6.0685e-22	3.89858e-20
WBGene00018522	F46H5.7	F46H5.7	838.858	853.822	847.73	2204.72	2187.56	1698.09	6090.37	2540.41	2.3974	1438.46	1.25223	0.130138	9.62234	6.43503e-22	4.11738e-20
WBGene00019361	clik-3	K03E5.2	97.2457	86.7314	81.5685	376.95	377.86	308.349	1063.16	265.546	4.00368	221.451	1.96337	0.204117	9.61884	6.65784e-22	4.24284e-20
WBGene00009959	F53B6.4	F53B6.4	21.8121	20.2373	6.79738	422.972	458.372	134.631	1015.98	48.8468	20.7992	177.47	4.00221	0.41613	9.61768	6.73347e-22	4.27387e-20
WBGene00019332	K02F3.9	K02F3.9	125.42	132.024	117.498	433.93	427.265	385.437	1246.63	374.942	3.32487	270.262	1.70891	0.177718	9.61584	6.85488e-22	4.3336e-20
WBGene00010574	K04H4.5	K04H4.5	0.908838	0	0.971054	176.421	180.238	52.1154	408.775	1.87989	217.446	68.4424	5.67212	0.59092	9.59879	8.08899e-22	5.0935e-20
WBGene00009628	tatn-1	F42D1.2	660.725	692.887	583.603	1622.86	1899.36	1435.34	4957.56	1937.22	2.55912	1149.13	1.34422	0.140161	9.59049	8.76685e-22	5.49851e-20
WBGene00012184	mnr-1	W01F3.1	104.516	88.6587	99.0475	410.919	459.287	326.807	1197.01	292.223	4.09623	248.206	1.99497	0.208446	9.57067	1.06212e-21	6.63533e-20
WBGene00013969	tep-1	ZK337.1	165.409	131.061	153.427	971.96	808.784	479.896	2260.64	449.896	5.02481	451.756	2.26937	0.237252	9.56522	1.11966e-21	6.96735e-20
WBGene00003466	msp-79	T13F2.10	5.45303	2.89105	5.82632	557.754	715.463	185.661	1458.88	14.1704	102.952	245.508	5.4137	0.567397	9.5413	1.41057e-21	8.74333e-20
WBGene00012382	ttr-16	Y5F2A.1	891.57	607.12	687.506	1842.01	2197.62	2020.56	6060.19	2186.2	2.77203	1374.4	1.45539	0.152707	9.5306	1.56384e-21	9.6182e-20
WBGene00001132	alp-1	T11B7.4	283.557	252.485	220.429	1266.73	1227.81	703.557	3198.1	756.471	4.22765	659.095	2.03682	0.21398	9.51876	1.7526e-21	1.07375e-19
WBGene00007159	B0379.7	B0379.7	1.81768	0.963682	1.94211	174.23	217.75	53.2011	445.18	4.72347	94.2486	74.9839	5.26726	0.554457	9.49984	2.10213e-21	1.27803e-19
WBGene00018314	F41H10.1	F41H10.1	11.8149	13.4915	5.82632	270.659	357.731	97.7163	726.106	31.1328	23.3229	126.206	4.11421	0.433104	9.49938	2.11153e-21	1.27884e-19
WBGene00022090	Y69A2AR.19	Y69A2AR.19	0	3.85473	1.94211	195.049	268.985	55.3726	519.407	5.79684	89.6018	87.5339	5.25409	0.5544	9.47707	2.6152e-21	1.57787e-19
WBGene00007308	C04G2.9	C04G2.9	13.6326	21.201	8.73949	1218.51	1499.54	410.409	3128.46	43.5731	71.7981	528.673	5.15695	0.545063	9.4612	3.0442e-21	1.82975e-19
WBGene00003566	ncx-1	Y113G7A.4	182.676	155.153	167.992	870.052	904.85	494.01	2268.91	505.822	4.4856	462.456	2.11639	0.224052	9.44599	3.52074e-21	2.09954e-19
WBGene00006053	ssq-4	T28H11.1	10.9061	6.74577	23.3053	1655.73	1781.34	555.897	3992.96	40.9571	97.4913	672.32	5.38316	0.56991	9.44563	3.53276e-21	2.09954e-19
WBGene00016918	test-1	C54E4.2	273.56	256.339	204.892	796.635	837.146	652.528	2286.31	734.792	3.1115	503.517	1.616	0.171183	9.44016	3.72204e-21	2.20378e-19
WBGene00003467	msp-81	K07F5.1	4.54419	5.78209	12.6237	754.995	1013.72	287.72	2056.44	22.95	89.6053	346.565	5.30905	0.562839	9.43263	3.99932e-21	2.35915e-19
WBGene00016440	gipc-1	C35D10.2	7.2707	9.63682	9.71054	830.604	964.319	233.433	2028.36	26.6181	76.2023	342.496	5.18419	0.551468	9.4007	5.41996e-21	3.17357e-19
WBGene00000083	adt-2	F08C6.1	166.317	142.625	131.092	718.834	763.953	442.981	1925.77	440.035	4.3764	394.3	2.08238	0.221855	9.38619	6.22122e-21	3.62935e-19
WBGene00015514	nlp-77	C06A8.3	2030.34	1500.45	1436.19	5732.04	6935.96	4047.63	16715.6	4966.99	3.36535	3613.77	1.72417	0.184005	9.37025	7.23577e-21	4.20576e-19
WBGene00013263	txdc-12.1	Y57A10A.23	60.8921	64.5667	50.4948	608.16	780.422	243.205	1631.79	175.954	9.27396	301.29	3.05395	0.32639	9.35674	8.22321e-21	4.76226e-19
WBGene00015780	C14F11.4	C14F11.4	218.121	207.192	224.313	1026.75	1251.6	610.184	2888.54	649.626	4.44646	589.694	2.1041	0.224887	9.35629	8.25884e-21	4.7655e-19
WBGene00016283	zmp-3	C31B8.8	9.08838	14.4552	16.5079	258.605	225.069	108.574	592.247	40.0515	14.7871	105.383	3.60903	0.385893	9.3524	8.56781e-21	4.92251e-19
WBGene00002023	hsp-25	C09B8.6	396.253	354.635	332.1	1025.65	1006.41	825.16	2857.22	1082.99	2.63827	656.701	1.3857	0.148288	9.34464	9.22047e-21	5.26297e-19
WBGene00001172	egl-3	C51E3.7	160.864	115.642	90.308	730.888	688.015	444.066	1862.97	366.814	5.07878	371.631	2.27961	0.244457	9.32523	1.10747e-20	6.29868e-19
WBGene00003444	msp-51	ZK354.5	7.2707	14.4552	13.5948	1173.58	1326.63	327.893	2828.1	35.3207	80.0693	477.237	5.21011	0.559444	9.31301	1.24261e-20	7.04208e-19
WBGene00012544	Y37D8A.2	Y37D8A.2	818.863	703.488	744.798	1692.99	1663.31	1507	4863.3	2267.15	2.14512	1188.41	1.09412	0.11764	9.30056	1.39703e-20	7.88899e-19
WBGene00016210	C29F5.1	C29F5.1	172.679	175.39	138.861	646.512	806.039	484.239	1936.79	486.93	3.97755	403.953	1.95273	0.210469	9.278	1.72697e-20	9.7176e-19
WBGene00018971	clec-67	F56D6.2	9.99722	6.74577	1.94211	158.889	178.408	93.3734	430.67	18.6851	23.0489	74.8926	4.06996	0.439131	9.26822	1.89284e-20	1.06133e-18
WBGene00016659	C45B2.2	C45B2.2	0	2.89105	0	130.398	207.685	55.3726	393.456	2.89105	136.095	66.0579	5.39958	0.582954	9.26244	1.99815e-20	1.11643e-18
WBGene00000692	col-118	T11B7.3	160.864	119.497	120.411	896.351	1139.98	447.324	2483.66	400.772	6.19719	480.738	2.54073	0.274577	9.25323	2.17813e-20	1.21272e-18
WBGene00015472	C05D9.3	C05D9.3	64.5275	43.3657	70.8869	424.068	454.712	249.719	1128.5	178.78	6.31222	217.88	2.56479	0.277202	9.25243	2.19455e-20	1.21759e-18
WBGene00000240	pah-1	K08F8.4	278.104	195.627	199.066	847.041	907.595	638.413	2393.05	672.798	3.55686	510.974	1.79892	0.194771	9.23607	2.55712e-20	1.41381e-18
WBGene00000789	cpz-2	M04G12.2	349.903	341.143	319.477	1207.55	1318.39	805.617	3331.56	1010.52	3.29687	723.681	1.69544	0.183812	9.22376	2.86872e-20	1.58059e-18
WBGene00010834	mct-3	M03B6.2	299.917	228.393	224.313	1139.61	1164.69	684.014	2988.31	752.623	3.97054	623.49	1.94886	0.211888	9.19758	3.66087e-20	2.00566e-18
WBGene00009048	cth-1	F22B8.6	208.124	214.901	177.703	610.351	698.079	529.84	1838.27	600.728	3.06007	406.5	1.59251	0.173147	9.19745	3.6655e-20	2.00566e-18
WBGene00015954	C18B2.3	C18B2.3	84.5219	54.9299	55.3501	406.536	415.371	263.834	1085.74	194.802	5.57356	213.424	2.39995	0.261061	9.19305	3.81849e-20	2.08219e-18
WBGene00006588	tnt-3	C14F5.3	383.53	480.877	406.872	1743.39	1569.99	1026.02	4339.41	1271.28	3.41342	935.114	1.74292	0.189816	9.18217	4.22496e-20	2.29595e-18
WBGene00021579	clec-73	Y46C8AL.1	0.908838	0.963682	4.85527	184.092	236.048	53.2011	473.341	6.72779	70.356	80.0114	5.02906	0.547763	9.18108	4.26793e-20	2.31138e-18
WBGene00008541	F07A5.2	F07A5.2	11.8149	9.63682	6.79738	304.628	397.073	74.9158	776.616	28.2491	27.4917	134.144	4.25099	0.463569	9.17013	4.72463e-20	2.55002e-18
WBGene00016357	C33F10.11	C33F10.11	0	0.963682	1.94211	116.153	164.685	55.3726	336.21	2.90579	115.704	56.5193	5.27843	0.576319	9.15886	5.24468e-20	2.82111e-18
WBGene00000601	col-12	F15H10.1	15.4502	9.63682	8.73949	1765.31	2250.69	397.38	4413.38	33.8266	130.471	741.2	5.49919	0.600734	9.15411	5.48083e-20	2.93817e-18
WBGene00009470	F36D3.4	F36D3.4	0	3.85473	1.94211	168.751	229.643	52.1154	450.509	5.79684	77.7164	76.051	5.08629	0.55591	9.14948	5.72065e-20	3.05641e-18
WBGene00011891	del-6	T21C9.3	294.464	193.7	203.921	1044.28	1215.92	687.271	2947.47	692.085	4.25883	606.593	2.04301	0.22341	9.14467	5.98134e-20	3.18496e-18
WBGene00015689	spch-2	C10G11.9	0	0	0.971054	116.153	140.897	51.0296	308.079	0.971054	317.263	51.5084	5.59069	0.611772	9.13853	6.33082e-20	3.35978e-18
WBGene00008296	cdr-2	C54D10.1	36.3535	24.092	44.6685	258.605	321.135	187.832	767.572	105.114	7.30228	145.448	2.74905	0.301114	9.12958	6.87651e-20	3.63722e-18
WBGene00003178	mec-17	F57H12.7	18.1768	12.5279	6.79738	172.038	223.239	117.26	512.537	37.502	13.6669	91.6731	3.49859	0.383521	9.12228	7.35585e-20	3.87783e-18
WBGene00010174	F56H9.2	F56H9.2	723.435	590.737	640.896	1351.1	1654.16	1638.38	4643.64	1955.07	2.37518	1099.79	1.23777	0.135828	9.11275	8.03178e-20	4.22014e-18
WBGene00003438	msp-45	F58A6.8	4.54419	11.5642	5.82632	598.298	774.932	217.147	1590.38	21.9347	72.5051	268.719	5.08251	0.558951	9.09294	9.63934e-20	5.04809e-18
WBGene00017071	aagr-1	D2096.3	114.514	149.371	142.745	467.9	514.182	401.723	1383.8	406.629	3.40311	298.406	1.7395	0.191765	9.071	1.17934e-19	6.13567e-18
WBGene00010124	F55G11.4	F55G11.4	31.8093	26.0194	12.6237	191.762	197.621	184.575	573.959	70.4524	8.14675	107.402	2.87899	0.317862	9.05737	1.33638e-19	6.90741e-18
WBGene00044191	F43D2.6	F43D2.6	115.422	78.0582	83.5106	402.153	486.734	331.15	1220.04	276.991	4.4046	249.505	2.08689	0.230634	9.0485	1.44951e-19	7.46778e-18
WBGene00001633	gly-8	Y66A7A.6	99.0633	76.1309	77.6843	556.658	608.418	290.977	1456.05	252.879	5.75792	284.822	2.44124	0.269848	9.0467	1.4735e-19	7.56681e-18
WBGene00000728	col-155	F55C10.3	349.903	356.562	318.506	1621.76	2105.22	895.733	4622.71	1024.97	4.51009	941.28	2.11952	0.234319	9.04543	1.49076e-19	7.63079e-18
WBGene00001863	him-4	F15G9.4	20.9033	25.0557	33.0158	369.279	312.901	141.146	823.325	78.9748	10.4252	150.383	3.18544	0.352178	9.04497	1.49703e-19	7.63821e-18
WBGene00011736	T12D8.9	T12D8.9	149.049	145.516	146.629	1046.47	1051.24	433.209	2530.92	441.195	5.73651	495.352	2.43678	0.26958	9.03918	1.57853e-19	8.02826e-18
WBGene00003464	msp-77	F32B6.6	8.17954	2.89105	9.71054	578.574	881.062	242.119	1701.76	20.7811	81.8895	287.089	5.15624	0.570597	9.03658	1.61648e-19	8.19497e-18
WBGene00017374	ttr-41	F10G7.11	415.339	394.146	362.203	904.021	1017.38	862.075	2783.48	1171.69	2.37562	659.195	1.23817	0.137101	9.03113	1.69907e-19	8.58625e-18
WBGene00020155	T02B11.3	T02B11.3	61.801	26.9831	21.3632	428.451	455.627	232.348	1116.43	110.147	10.1358	204.429	3.14586	0.348746	9.0205	1.87233e-19	9.43178e-18
WBGene00006686	twk-34	K06B4.12	18.1768	21.201	26.2185	192.858	258.006	134.631	585.495	65.5962	8.92574	108.515	2.99657	0.333298	8.99065	2.4577e-19	1.23414e-17
WBGene00019232	ugt-13	H23N18.1	37.2624	23.1284	26.2185	212.582	223.239	160.689	596.51	86.6092	6.88738	113.853	2.66796	0.296862	8.9872	2.53599e-19	1.26943e-17
WBGene00000528	clh-1	T27D12.2	249.93	199.482	210.719	924.841	914.914	571.098	2410.85	660.131	3.65208	511.831	1.83362	0.204071	8.98519	2.58291e-19	1.28885e-17
WBGene00009081	F23B12.4	F23B12.4	114.514	85.7677	90.308	604.872	828.912	336.578	1770.36	290.589	6.09232	343.492	2.51353	0.279808	8.98305	2.63354e-19	1.31e-17
WBGene00009638	nspc-14	F42F12.7	49.9861	17.3463	21.3632	238.881	298.262	248.634	785.777	88.6956	8.85925	145.745	2.97952	0.331695	8.98271	2.64188e-19	1.31004e-17
WBGene00022781	pmt-1	ZK622.3	1887.66	1706.68	1653.71	3687.31	3989.94	3200.75	10878	5248.04	2.07277	2687.67	1.04533	0.116398	8.98072	2.68998e-19	1.32974e-17
WBGene00010745	dod-17	K10D11.1	7.2707	6.74577	9.71054	165.463	222.324	79.2588	467.046	23.727	19.6842	81.7955	3.89254	0.433779	8.97356	2.87092e-19	1.41126e-17
WBGene00006452	heh-1	R148.6	485.32	383.545	368.029	968.673	1106.13	1070.54	3145.34	1236.89	2.54293	730.372	1.33283	0.148529	8.97349	2.87267e-19	1.41126e-17
WBGene00018380	decr-1.1	F43C11.3	0	0.963682	0	95.3332	148.216	51.0296	294.579	0.963682	305.681	49.2571	5.52072	0.615266	8.97291	2.88786e-19	1.41434e-17
WBGene00002189	kin-1	ZK909.2	320.82	333.434	273.837	1032.23	1115.28	735.044	2882.55	928.091	3.10589	635.107	1.61177	0.179634	8.97253	2.89776e-19	1.41482e-17
WBGene00004438	rpl-25.1	F55D10.2	1184.22	1131.36	972.025	2428.26	2714.55	2172.56	7315.37	3287.6	2.22514	1767.16	1.14565	0.127758	8.96735	3.03732e-19	1.47841e-17
WBGene00012007	T25B9.1	T25B9.1	68.1629	35.6562	29.1316	291.478	309.241	271.434	872.154	132.951	6.55998	167.517	2.6037	0.290872	8.95136	3.51136e-19	1.70392e-17
WBGene00003431	msp-33	R05F9.8	2.72651	2.89105	7.76843	627.884	812.444	199.776	1640.1	13.386	122.524	275.582	5.38186	0.601516	8.94716	3.64738e-19	1.76453e-17
WBGene00010468	K01D12.9	K01D12.9	1.81768	2.89105	0.971054	223.54	267.155	33.6578	524.353	5.67978	92.3192	88.3387	5.14751	0.576618	8.92707	4.37434e-19	2.10979e-17
WBGene00021007	W03F11.4	W03F11.4	0	0.963682	0	151.218	185.728	32.5721	369.518	0.963682	383.444	61.7469	5.59603	0.62829	8.90676	5.25435e-19	2.51891e-17
WBGene00002024	hsp-43	C14F11.5	631.642	631.212	618.561	1271.11	1304.67	1195.4	3771.17	1881.42	2.00443	942.098	0.997839	0.112043	8.90583	5.29895e-19	2.53264e-17
WBGene00017065	D2092.4	D2092.4	150.867	141.661	112.642	555.562	634.95	397.38	1587.89	405.171	3.91907	332.177	1.92895	0.216719	8.90069	5.55018e-19	2.64475e-17
WBGene00013103	Y51H4A.7	Y51H4A.7	79.0689	44.3294	46.6106	359.417	391.583	249.719	1000.72	170.009	5.88628	195.121	2.46525	0.277019	8.8992	5.62499e-19	2.67237e-17
WBGene00016419	tyr-4	C34G6.2	296.281	239.957	242.764	1267.82	1175.66	666.642	3110.13	779.002	3.99246	648.188	1.95365	0.219618	8.89569	5.80579e-19	2.75004e-17
WBGene00003929	pat-2	F54F2.1	112.696	103.114	120.411	833.891	810.614	344.179	1988.68	336.221	5.91482	387.484	2.47367	0.278352	8.88684	6.28741e-19	2.96931e-17
WBGene00012207	W02B12.12	W02B12.12	1.81768	3.85473	7.76843	212.582	254.346	57.5441	524.472	13.4408	39.0208	89.6522	4.53473	0.510659	8.88015	6.67679e-19	3.14384e-17
WBGene00009531	F38B2.4	F38B2.4	202.671	200.446	176.732	518.306	535.225	497.267	1550.8	579.849	2.67449	355.108	1.40332	0.158169	8.87233	7.16286e-19	3.36273e-17
WBGene00016447	msd-4	C35D10.11	4.54419	9.63682	3.88422	500.773	619.397	172.632	1292.8	18.0652	71.563	218.478	5.02066	0.56628	8.86603	7.58007e-19	3.5481e-17
WBGene00013999	ZK550.5	ZK550.5	2.72651	0	1.94211	133.686	206.771	46.6867	387.143	4.66862	82.9244	65.3019	5.03873	0.568833	8.85801	8.14583e-19	3.80171e-17
WBGene00000282	cah-4	R01E6.3	578.93	484.732	466.106	1262.34	1368.71	1095.51	3726.56	1529.77	2.43603	876.055	1.27268	0.143723	8.85508	8.36262e-19	3.89144e-17
WBGene00003235	mif-2	C52E4.2	178.132	151.298	146.629	561.041	654.164	433.209	1648.41	476.059	3.46262	354.079	1.76032	0.198879	8.85121	8.65774e-19	4.01699e-17
WBGene00019026	F58A6.9	F58A6.9	2.72651	0	0	133.686	205.856	42.3437	381.885	2.72651	140.063	64.1019	5.28512	0.597325	8.84799	8.91108e-19	4.12248e-17
WBGene00018744	F53B3.6	F53B3.6	8.17954	12.5279	17.479	168.751	200.366	104.231	473.348	38.1864	12.3957	85.2557	3.38043	0.382255	8.8434	9.28519e-19	4.28306e-17
WBGene00008205	sams-1	C49F5.1	2113.96	2113.35	1798.39	6116.66	6077.77	3969.45	16163.9	6025.7	2.68249	3698.27	1.40751	0.159195	8.84141	9.45194e-19	4.34735e-17
WBGene00011713	T11F9.12	T11F9.12	153.594	127.206	144.687	630.075	570.906	393.037	1594.02	425.487	3.74634	336.584	1.86706	0.211193	8.84055	9.52482e-19	4.36791e-17
WBGene00016782	phat-3	C49G7.4	14.5414	7.70946	16.5079	157.793	118.024	136.803	412.62	38.7588	10.6458	75.2297	3.19577	0.361503	8.84024	9.55171e-19	4.36791e-17
WBGene00020317	pdf-1	T07E3.6	28.174	18.31	16.5079	168.751	193.047	140.06	501.858	62.9919	7.96702	94.1416	2.84546	0.321973	8.83757	9.78218e-19	4.46045e-17
WBGene00012875	Y45F10B.13	Y45F10B.13	104.516	118.533	99.0475	513.922	584.63	324.635	1423.19	322.097	4.41851	290.881	2.09018	0.23664	8.83275	1.02129e-18	4.64351e-17
WBGene00001684	gpd-2	K10B3.8	1135.14	1037.89	872.007	2398.67	2618.48	2073.76	7090.91	3045.03	2.32868	1689.32	1.20934	0.137019	8.82606	1.08424e-18	4.91563e-17
WBGene00016943	acdh-1	C55B7.4	9586.42	9741.86	9318.23	20662.1	21576.4	16267.6	58506.1	28646.5	2.04235	14525.4	1.02411	0.116055	8.82432	1.10129e-18	4.97869e-17
WBGene00007733	smz-1	C25G4.6	21.8121	12.5279	12.6237	287.095	341.263	99.8878	728.246	46.9637	15.5066	129.202	3.62494	0.410868	8.82264	1.11789e-18	5.03942e-17
WBGene00016027	C23H5.8	C23H5.8	1297.82	1342.41	1093.41	2393.19	2581.89	2666.57	7641.65	3733.64	2.0467	1895.88	1.02701	0.116464	8.81823	1.16282e-18	5.22166e-17
WBGene00007248	catp-4	C01G12.8	9.99722	8.67314	17.479	365.992	368.71	78.1731	812.875	36.1493	22.4866	141.504	4.0198	0.455877	8.81773	1.16801e-18	5.22166e-17
WBGene00270321	Y41C4A.32	Y41C4A.32	33.627	24.092	28.1606	186.283	207.685	475.553	869.521	85.8796	10.1249	159.234	3.13733	0.355799	8.81771	1.16819e-18	5.22166e-17
WBGene00007344	C05E7.2	C05E7.2	2.72651	2.89105	1.94211	173.134	247.027	41.258	461.419	7.55967	61.0369	78.163	4.85475	0.550662	8.81621	1.18403e-18	5.27757e-17
WBGene00044080	D1086.10	D1086.10	2433.87	1980.37	2148.94	4978.14	5600.19	4171.4	14749.7	6563.18	2.24735	3552.15	1.15929	0.131611	8.80848	1.26856e-18	5.63853e-17
WBGene00020786	T25B2.2	T25B2.2	51.8038	53.9662	36.9001	272.85	271.729	199.776	744.355	142.67	5.21732	147.838	2.308	0.262124	8.80499	1.3086e-18	5.80025e-17
WBGene00019111	F59E11.5	F59E11.5	12.7237	6.74577	4.85527	196.145	222.324	79.2588	497.728	24.3248	20.4618	87.0088	3.91147	0.44445	8.8007	1.35964e-18	6.0097e-17
WBGene00020905	T28H11.7	T28H11.7	0	0	1.94211	123.824	174.749	40.1723	338.744	1.94211	174.421	56.7811	5.34978	0.608019	8.79871	1.38402e-18	6.10044e-17
WBGene00010254	F58E6.5	F58E6.5	1.81768	0	1.94211	156.697	161.025	41.258	358.98	3.75978	95.4789	60.4566	5.09542	0.579277	8.79618	1.41558e-18	6.22226e-17
WBGene00012100	sipa-1	T27F2.2	62.7098	77.0946	71.858	471.187	436.414	241.034	1148.63	211.662	5.42673	226.716	2.36079	0.268422	8.79506	1.42971e-18	6.26703e-17
WBGene00018563	F47D12.7	F47D12.7	2.72651	0.963682	0.971054	144.643	141.812	46.6867	333.142	4.66125	71.4705	56.3005	4.92075	0.559738	8.79117	1.48014e-18	6.4702e-17
WBGene00020084	R105.1	R105.1	2.72651	0	0.971054	136.973	175.664	43.4295	356.066	3.69757	96.2973	59.9606	5.09	0.579691	8.78055	1.62682e-18	7.09184e-17
WBGene00007320	C05B5.2	C05B5.2	1.81768	0	0	180.804	164.685	32.5721	378.061	1.81768	207.991	63.3131	5.4043	0.61571	8.77735	1.67377e-18	7.27654e-17
WBGene00012428	Y11D7A.3	Y11D7A.3	79.0689	51.0751	43.6974	424.068	468.436	238.862	1131.37	173.841	6.50803	217.535	2.59189	0.295438	8.77307	1.73864e-18	7.53789e-17
WBGene00022801	pcp-5	ZK688.6	199.944	180.209	177.703	465.708	540.714	513.554	1519.98	557.856	2.72468	346.305	1.42896	0.163243	8.75357	2.06713e-18	8.93764e-17
WBGene00000176	aqp-8	K02G10.7	129.055	109.86	85.4528	499.677	513.267	340.921	1353.87	324.367	4.17386	279.705	2.0115	0.229821	8.75248	2.08712e-18	8.99958e-17
WBGene00008063	C41G7.6	C41G7.6	0	0.963682	0	153.41	164.685	30.4006	348.495	0.963682	361.629	58.2431	5.51889	0.630945	8.74702	2.19056e-18	9.42001e-17
WBGene00000149	apl-1	C42D8.8	886.117	862.495	810.83	2313.2	2531.57	1682.89	6527.66	2559.44	2.55042	1514.52	1.3369	0.153002	8.73783	2.37627e-18	1.0191e-16
WBGene00014262	ZK1321.4	ZK1321.4	269.016	228.393	195.182	945.661	1039.34	599.327	2584.33	692.591	3.7314	546.153	1.86078	0.213164	8.72935	2.56147e-18	1.09346e-16
WBGene00003687	nhr-97	H27C11.1	417.157	366.199	369.972	1082.63	1178.41	830.589	3091.63	1153.33	2.68062	707.493	1.40637	0.16111	8.72926	2.56345e-18	1.09346e-16
WBGene00018532	F47B7.1	F47B7.1	162.682	119.497	134.977	403.248	456.542	511.382	1371.17	417.155	3.28696	298.055	1.6869	0.19328	8.72776	2.59771e-18	1.10511e-16
WBGene00019406	acdh-8	K05F1.3	5.45303	0.963682	3.88422	180.804	272.644	48.8582	502.307	10.3009	48.7633	85.4346	4.67811	0.536025	8.72741	2.60563e-18	1.10551e-16
WBGene00000256	bli-6	Y73B6BL.34	17.2679	10.6005	9.71054	2899.44	3423.61	464.695	6787.75	37.579	180.626	1137.55	5.54038	0.635168	8.7227	2.71634e-18	1.14635e-16
WBGene00012143	T28H10.2	T28H10.2	9.08838	7.70946	5.82632	144.643	187.557	76.0016	408.202	22.6242	18.0428	71.8044	3.7763	0.432977	8.72169	2.7407e-18	1.15357e-16
WBGene00013713	Y106G6G.4	Y106G6G.4	0	1.92736	4.85527	145.739	189.387	52.1154	387.242	6.78263	57.0931	65.6707	4.78873	0.54926	8.71851	2.81889e-18	1.18334e-16
WBGene00020339	ttr-59	T08A9.11	55.4391	27.9468	38.8422	253.126	385.179	214.976	853.281	122.228	6.98105	162.585	2.67939	0.307471	8.71429	2.92595e-18	1.22504e-16
WBGene00020713	T23B3.5	T23B3.5	3.63535	2.89105	0.971054	202.72	247.942	36.9151	487.577	7.49745	65.0323	82.5124	4.87287	0.560708	8.69058	3.60604e-18	1.50581e-16
WBGene00019663	K11H12.7	K11H12.7	69.0717	70.3488	60.2054	279.425	337.603	235.605	852.633	199.626	4.27116	175.376	2.04304	0.23532	8.68196	3.89e-18	1.62012e-16
WBGene00020715	nspd-4	T23B7.1	0.908838	0.963682	2.91316	187.379	168.344	36.9151	392.638	4.78568	82.0444	66.2373	5.00114	0.576331	8.67755	4.04384e-18	1.67978e-16
WBGene00007987	C36H8.1	C36H8.1	0	0	0.971054	94.2374	164.685	40.1723	299.094	0.971054	308.01	50.0109	5.43307	0.626206	8.67616	4.09339e-18	1.69592e-16
WBGene00009344	F32H2.7	F32H2.7	5.45303	1.92736	0.971054	192.858	235.133	43.4295	471.42	8.35145	56.4477	79.962	4.76493	0.550454	8.65636	4.87053e-18	2.00222e-16
WBGene00022144	pghm-1	Y71G12B.4	40.8977	26.9831	29.1316	227.923	253.431	156.346	637.7	97.0124	6.57339	122.452	2.60152	0.30055	8.65586	4.89187e-18	2.00579e-16
WBGene00004902	snf-3	T13B5.1	83.6131	61.6756	86.4238	419.685	397.073	259.491	1076.25	231.713	4.64476	217.994	2.15318	0.248938	8.64947	5.17373e-18	2.1159e-16
WBGene00011869	dod-6	T20G5.7	74.5247	53.9662	26.2185	319.969	346.752	309.435	976.156	154.709	6.30961	188.478	2.54802	0.294711	8.64582	5.34198e-18	2.17909e-16
WBGene00001631	gly-6	H38K22.5	104.516	73.2398	105.845	439.409	477.585	305.092	1222.09	283.601	4.30917	250.948	2.05375	0.237614	8.64322	5.46505e-18	2.22357e-16
WBGene00020658	T21F4.1	T21F4.1	212.668	204.301	165.079	659.662	612.078	492.925	1764.66	582.048	3.03182	391.119	1.57592	0.182402	8.63983	5.62962e-18	2.28468e-16
WBGene00043743	Y59E9AL.2	Y59E9AL.2	0	0	0.971054	76.7048	108.875	53.2011	238.781	0.971054	245.898	39.9586	5.32276	0.616354	8.63588	5.82759e-18	2.35899e-16
WBGene00016399	C34D4.3	C34D4.3	1.81768	0	3.88422	158.889	198.536	41.258	398.683	5.70189	69.9212	67.3975	4.88861	0.568849	8.59386	8.40922e-18	3.38674e-16
WBGene00002053	ifb-1	F10C1.2	1076.06	827.803	866.18	3418.84	3838.06	2017.3	9274.21	2770.05	3.34803	2007.38	1.71219	0.199422	8.58575	9.02481e-18	3.62546e-16
WBGene00011540	T06E6.10	T06E6.10	34.5358	23.1284	48.5527	208.199	211.345	212.804	632.348	106.217	5.95337	123.094	2.47558	0.288405	8.5837	9.18708e-18	3.68133e-16
WBGene00009388	F35B12.9	F35B12.9	9.99722	2.89105	6.79738	170.942	192.132	70.5729	433.647	19.6856	22.0286	75.5555	3.96328	0.461814	8.58199	9.32452e-18	3.72699e-16
WBGene00002186	kel-10	T16H12.6	2.72651	0.963682	0	161.08	181.153	34.7436	376.977	3.6902	102.156	63.4445	5.07517	0.591842	8.57521	9.89093e-18	3.94345e-16
WBGene00009457	F36A2.10	F36A2.10	3.63535	11.5642	3.88422	151.218	208.6	76.0016	435.82	19.0838	22.8372	75.8173	4.0055	0.467339	8.57086	1.02711e-17	4.08477e-16
WBGene00013853	ZC116.1	ZC116.1	7.2707	0	2.91316	111.77	142.727	76.0016	330.498	10.1839	32.4531	56.7803	4.30301	0.502154	8.56911	1.04291e-17	4.13721e-16
WBGene00011289	R102.2	R102.2	21.8121	5.78209	7.76843	163.272	191.217	125.945	480.434	35.3626	13.5859	85.9661	3.45485	0.403344	8.56552	1.07588e-17	4.25736e-16
WBGene00000930	dao-4	ZC373.6	1.81768	0	0	128.207	193.962	31.4864	353.655	1.81768	194.564	59.2454	5.30614	0.620013	8.55811	1.14731e-17	4.52874e-16
WBGene00006836	unc-112	C47E8.7	437.151	372.945	449.598	1472.73	1559.01	927.219	3958.97	1259.69	3.1428	869.777	1.62562	0.190002	8.55579	1.17062e-17	4.60926e-16
WBGene00006794	unc-60	C38C3.5	187.221	187.918	166.05	605.968	694.42	450.581	1750.97	541.189	3.23541	382.026	1.66577	0.194945	8.54483	1.28723e-17	5.0559e-16
WBGene00006050	ssq-1	K07F5.11	19.0856	25.0557	20.3921	1053.05	1102.47	284.463	2439.98	64.5335	37.8096	417.419	4.47457	0.524693	8.52799	1.48915e-17	5.82016e-16
WBGene00001479	fmo-4	F53F4.5	191.765	207.192	191.298	729.792	720.037	472.296	1922.12	590.254	3.25644	418.73	1.67438	0.196432	8.52398	1.54167e-17	6.01063e-16
WBGene00020678	T22B11.4	T22B11.4	39.9889	34.6925	47.5816	241.072	236.048	170.461	647.581	122.263	5.29662	128.307	2.32376	0.273083	8.50937	1.74888e-17	6.80178e-16
WBGene00010241	F58D2.2	F58D2.2	0.908838	0.963682	0.971054	152.314	185.728	28.2292	366.271	2.84357	128.806	61.519	5.16255	0.606763	8.50836	1.76412e-17	6.84427e-16
WBGene00021969	Y57G7A.6	Y57G7A.6	0	1.92736	0	139.164	172.004	30.4006	341.569	1.92736	177.221	57.2494	5.26364	0.619601	8.49521	1.97577e-17	7.64671e-16
WBGene00009221	acs-2	F28F8.2	455.328	365.235	385.508	966.481	862.764	983.678	2812.92	1206.07	2.3323	669.832	1.20963	0.142449	8.49166	2.03698e-17	7.86442e-16
WBGene00009680	msd-1	F44D12.3	2.72651	2.89105	0.971054	119.44	131.748	48.8582	300.046	6.58861	45.5401	51.1058	4.56031	0.537081	8.49092	2.05006e-17	7.89571e-16
WBGene00019875	mca-2	R05C11.3	230.845	211.046	242.764	987.301	1034.77	550.469	2572.54	684.655	3.75742	542.865	1.8683	0.22056	8.47071	2.43897e-17	9.3482e-16
WBGene00001695	grd-6	T18H9.1	1.81768	0.963682	0	250.934	287.283	15.2003	553.418	2.78136	198.974	92.6999	5.3528	0.632277	8.46592	2.54139e-17	9.71731e-16
WBGene00002267	lec-4	C44F1.3	278.104	228.393	209.748	613.639	688.015	604.755	1906.41	716.245	2.66167	437.109	1.39483	0.16481	8.46328	2.5995e-17	9.91558e-16
WBGene00017112	E03H12.5	E03H12.5	0	2.89105	1.94211	134.781	214.09	36.9151	385.786	4.83315	79.8208	65.1032	4.93613	0.583639	8.4575	2.73163e-17	1.03946e-15
WBGene00002266	lec-3	ZK892.1	134.508	136.843	135.948	573.095	646.844	359.379	1579.32	407.298	3.87754	331.103	1.91095	0.226037	8.45414	2.81158e-17	1.06732e-15
WBGene00017717	F22F4.4	F22F4.4	118.149	87.6951	89.337	356.13	430.01	312.692	1098.83	295.181	3.72257	232.335	1.85483	0.219416	8.4535	2.82708e-17	1.07065e-15
WBGene00012809	Y43F8A.2	Y43F8A.2	0.908838	3.85473	6.79738	157.793	285.453	51.0296	494.276	11.5609	42.7539	84.3061	4.53808	0.537513	8.44273	3.10004e-17	1.17123e-15
WBGene00013854	cyc-2.2	ZC116.2	0	0.963682	0	89.8542	133.577	38.0008	261.432	0.963682	271.285	43.7327	5.30046	0.62795	8.44089	3.14931e-17	1.18701e-15
WBGene00011462	vap-2	T05A10.5	1.81768	0.963682	2.91316	136.973	196.707	36.9151	370.595	5.69452	65.0791	62.7148	4.80527	0.569484	8.43794	3.22975e-17	1.21445e-15
WBGene00020567	adt-3	T19D2.1	9.08838	1.92736	2.91316	232.306	201.281	54.2868	487.874	13.9289	35.026	83.6338	4.36403	0.517324	8.43578	3.29006e-17	1.2342e-15
WBGene00014179	ZK1010.5	ZK1010.5	3.63535	2.89105	4.85527	158.889	222.324	44.5152	425.728	11.3817	37.4047	72.8516	4.42076	0.524376	8.43052	3.44133e-17	1.2879e-15
WBGene00007778	C27D8.2	C27D8.2	0.908838	0	0	138.069	113.449	31.4864	283.004	0.908838	311.391	47.3189	5.33038	0.632649	8.4255	3.59219e-17	1.3412e-15
WBGene00003457	msp-64	ZK1248.6	2.72651	7.70946	1.94211	386.812	555.353	154.175	1096.34	12.3781	88.571	184.786	5.04319	0.599201	8.41652	3.87816e-17	1.43447e-15
WBGene00017978	msrp-1	F32B5.4	0.908838	3.85473	0.971054	174.23	213.175	32.5721	419.977	5.73462	73.2353	70.9519	4.87917	0.580423	8.40623	4.23402e-17	1.56245e-15
WBGene00022653	ZK105.1	ZK105.1	371.715	284.286	326.274	787.868	880.147	753.501	2421.52	982.275	2.46521	567.299	1.28799	0.153528	8.38927	4.89155e-17	1.80091e-15
WBGene00007549	spin-1	C13C4.5	236.298	179.245	187.413	611.447	623.971	500.525	1735.94	602.956	2.87905	389.817	1.50317	0.179188	8.38882	4.91056e-17	1.80372e-15
WBGene00016474	C36C5.5	C36C5.5	37.2624	26.0194	29.1316	215.869	181.153	150.917	547.94	92.4134	5.92922	106.726	2.46299	0.293766	8.38417	5.10851e-17	1.8721e-15
WBGene00015802	kynu-1	C15H9.7	417.157	348.853	276.75	1024.56	1047.58	838.189	2910.32	1042.76	2.79098	658.847	1.46022	0.174199	8.38253	5.18019e-17	1.89399e-15
WBGene00017506	F16B4.4	F16B4.4	190.856	146.48	148.571	1105.65	1233.3	435.38	2774.33	485.907	5.70959	543.373	2.41696	0.288895	8.36622	5.94956e-17	2.17029e-15
WBGene00000704	col-130	F08G5.4	3.63535	5.78209	3.88422	1032.23	1292.77	174.804	2499.81	13.3017	187.932	418.851	5.40569	0.646562	8.36066	6.23658e-17	2.26977e-15
WBGene00006044	ssp-16	T27A3.3	1.81768	0	1.94211	122.728	176.578	34.7436	334.05	3.75978	88.8481	56.3016	4.94473	0.591555	8.35888	6.33173e-17	2.29913e-15
WBGene00017418	F13B6.3	F13B6.3	13.6326	13.4915	15.5369	129.302	174.749	99.8878	403.939	42.661	9.46858	74.4333	3.03997	0.364039	8.35067	6.78754e-17	2.45901e-15
WBGene00013696	Y106G6A.4	Y106G6A.4	4.54419	0.963682	0.971054	146.835	168.344	41.258	356.437	6.47893	55.0149	60.486	4.66641	0.559647	8.33814	7.54689e-17	2.72788e-15
WBGene00016535	C39D10.8	C39D10.8	53.6214	21.201	21.3632	309.011	343.093	185.661	837.765	96.1856	8.70987	155.658	2.93571	0.352205	8.33522	7.73532e-17	2.78964e-15
WBGene00010265	F58G1.3	F58G1.3	1.81768	2.89105	1.94211	136.973	153.706	39.0865	329.765	6.65083	49.5825	56.0693	4.59889	0.552516	8.32354	8.53753e-17	3.07196e-15
WBGene00007516	gpx-5	C11E4.1	186.312	161.899	121.382	530.359	677.951	456.009	1664.32	469.592	3.54418	355.652	1.78749	0.214777	8.32254	8.61016e-17	3.09109e-15
WBGene00003752	nlp-14	D1009.4	9.99722	3.85473	7.76843	127.111	97.8958	89.0304	314.037	21.6204	14.5251	55.9429	3.50943	0.421899	8.31817	8.93287e-17	3.1997e-15
WBGene00013290	Y57G11A.2	Y57G11A.2	1.81768	2.89105	3.88422	538.03	624.886	114.002	1276.92	8.59294	148.601	214.252	5.26907	0.634109	8.30941	9.61822e-17	3.43743e-15
WBGene00015061	cpna-2	B0228.4	110.878	109.86	132.063	662.949	555.353	327.893	1546.19	352.801	4.38262	316.499	2.07196	0.249446	8.30628	9.87501e-17	3.51511e-15
WBGene00015094	B0261.6	B0261.6	0	0	0.971054	119.44	143.642	27.1434	290.225	0.971054	298.877	48.5327	5.29597	0.637591	8.30622	9.87989e-17	3.51511e-15
WBGene00002190	kin-2	R07E4.6	719.8	680.359	639.925	1594.36	1614.82	1263.8	4472.99	2040.08	2.19255	1085.51	1.12353	0.135288	8.30473	1.00045e-16	3.54696e-15
WBGene00003744	nlp-6	T23E7.4	12.7237	14.4552	8.73949	98.6205	129.918	121.603	350.141	35.9184	9.74822	64.3432	3.06872	0.369519	8.30462	1.00141e-16	3.54696e-15
WBGene00009453	F36A2.3	F36A2.3	224.483	167.681	197.124	605.968	598.354	483.153	1687.47	589.288	2.86358	379.46	1.49535	0.180293	8.29401	1.0949e-16	3.86944e-15
WBGene00018407	F44B9.2	F44B9.2	56.348	52.0388	45.6395	285.999	283.623	182.404	752.027	154.026	4.88246	151.009	2.21297	0.266847	8.29305	1.10379e-16	3.89222e-15
WBGene00045245	ttr-34	F09A5.9	53.6214	65.5304	48.5527	272.85	295.517	198.69	767.057	167.705	4.57386	155.794	2.12856	0.256981	8.28295	1.20165e-16	4.22789e-15
WBGene00019785	M70.3	M70.3	0	0	2.91316	112.866	152.791	36.9151	302.571	2.91316	103.864	50.9141	4.99137	0.603069	8.27661	1.26736e-16	4.44922e-15
WBGene00010605	K06G5.1	K06G5.1	1228.75	1209.42	1151.67	2828.22	3227.82	2186.67	8242.71	3589.84	2.29612	1972.09	1.18847	0.143637	8.27412	1.2941e-16	4.53306e-15
WBGene00002254	lbp-2	F40F4.2	2000.35	1803.05	1610.01	3234.75	3946.94	3893.45	11075.1	5413.41	2.04587	2748.09	1.02565	0.124021	8.26997	1.33991e-16	4.68319e-15
WBGene00013771	Y113G7C.1	Y113G7C.1	2.72651	1.92736	0.971054	199.433	232.388	23.8862	455.707	5.62493	81.0156	76.8887	4.90158	0.593054	8.26498	1.39713e-16	4.87244e-15
WBGene00008260	C52G5.2	C52G5.2	33.627	33.7289	23.3053	254.222	299.177	133.546	686.944	90.6612	7.57705	129.601	2.76803	0.334936	8.26436	1.40452e-16	4.88748e-15
WBGene00003764	nlp-26	Y43F8C.2	40.8977	19.2736	20.3921	229.019	282.708	148.746	660.473	80.5635	8.19817	123.506	2.86046	0.346229	8.26178	1.43516e-16	4.98129e-15
WBGene00000722	col-149	B0024.1	28.174	18.31	16.5079	1440.96	1896.62	363.722	3701.29	62.9919	58.7583	627.381	4.76814	0.577351	8.25865	1.47333e-16	5.09341e-15
WBGene00016424	C34H4.1	C34H4.1	9.99722	9.63682	4.85527	173.134	220.494	65.1442	458.772	24.4893	18.7336	80.5436	3.77394	0.457268	8.25324	1.54163e-16	5.31796e-15
WBGene00020195	T03G6.3	T03G6.3	139.052	116.606	115.555	621.309	561.757	333.321	1516.39	371.213	4.08495	314.6	1.97722	0.2396	8.25215	1.55566e-16	5.35471e-15
WBGene00008841	F15A4.6	F15A4.6	55.4391	37.5836	18.45	207.103	308.326	285.549	800.978	111.473	7.18541	152.075	2.69964	0.327157	8.25182	1.55997e-16	5.35793e-15
WBGene00009578	F40F8.5	F40F8.5	262.654	239.957	235.966	706.78	700.824	537.44	1945.04	738.577	2.6335	447.27	1.37964	0.167244	8.24929	1.5934e-16	5.46092e-15
WBGene00002127	inx-5	R09F10.4	93.6103	83.8403	90.308	338.597	360.476	258.405	957.479	267.759	3.5759	204.206	1.79943	0.218165	8.24802	1.61039e-16	5.50725e-15
WBGene00000618	col-41	T10B10.1	1.81768	2.89105	0	168.751	184.813	29.3149	382.878	4.70872	81.3126	64.5978	4.88412	0.592606	8.24177	1.69675e-16	5.7901e-15
WBGene00017440	upb-1	F13H8.7	648.002	619.647	527.282	1430	1617.57	1193.22	4240.79	1794.93	2.36265	1005.95	1.22836	0.149155	8.23544	1.78894e-16	6.0916e-15
WBGene00012901	cnp-2	Y46G5A.10	36.3535	20.2373	33.9869	482.145	487.649	120.517	1090.31	90.5777	12.0373	196.815	3.30859	0.401905	8.23229	1.83672e-16	6.2409e-15
WBGene00017671	pgal-1	F21F3.1	71.7982	26.9831	34.9579	294.766	333.029	247.548	875.342	133.739	6.54514	168.18	2.5824	0.314443	8.21259	2.16467e-16	7.33953e-15
WBGene00003470	msp-152	ZK546.6	9.08838	1.92736	10.6816	778.006	1042.09	271.434	2091.53	21.6973	96.3956	352.204	5.04858	0.615687	8.19992	2.40553e-16	8.11349e-15
WBGene00002011	hsp-12.2	C14B9.1	57.2568	64.5667	39.8132	255.318	265.325	209.547	730.19	161.637	4.51748	148.638	2.10963	0.257279	8.19978	2.40828e-16	8.11349e-15
WBGene00008564	acox-1.1	F08A8.1	423.519	479.914	400.074	907.309	907.595	951.105	2766.01	1303.51	2.12198	678.253	1.07702	0.131493	8.19068	2.59763e-16	8.73289e-15
WBGene00001772	gst-24	F37B1.1	1.81768	3.85473	2.91316	78.8964	70.4484	78.1731	227.518	8.58557	26.5	39.3506	4.07665	0.498646	8.17545	2.94757e-16	9.88839e-15
WBGene00013474	Y69E1A.2	Y69E1A.2	8.17954	5.78209	5.82632	547.892	700.824	135.717	1384.43	19.788	69.9634	234.037	4.8471	0.593203	8.17106	3.05687e-16	1.02334e-14
WBGene00000639	col-63	ZK265.2	9.99722	5.78209	4.85527	2043.64	2713.64	290.977	5048.25	20.6346	244.65	844.814	5.43297	0.665297	8.16623	3.1818e-16	1.06069e-14
WBGene00021128	W10C8.5	W10C8.5	296.281	261.158	250.532	864.573	1013.72	605.841	2484.14	807.971	3.07454	548.685	1.59303	0.195345	8.15493	3.49395e-16	1.16231e-14
WBGene00011895	T21C9.9	T21C9.9	0.908838	0	0	120.536	151.876	22.8005	295.212	0.908838	324.824	49.3535	5.25195	0.644192	8.15276	3.55697e-16	1.18079e-14
WBGene00044177	C30G7.3	C30G7.3	1.81768	0	2.91316	108.483	134.492	40.1723	283.147	4.73084	59.8514	47.9797	4.66908	0.572882	8.15017	3.63418e-16	1.20391e-14
WBGene00007301	C04F12.7	C04F12.7	6.36187	9.63682	7.76843	483.241	641.355	136.803	1261.4	23.7671	53.0732	214.194	4.6558	0.572692	8.12968	4.3044e-16	1.42296e-14
WBGene00003771	nlp-33	T19C4.7	59.0745	66.494	48.5527	519.401	639.525	187.832	1346.76	174.121	7.7346	253.48	2.7889	0.343144	8.12747	4.38332e-16	1.44604e-14
WBGene00022505	ZC21.3	ZC21.3	9.08838	11.5642	6.79738	130.398	118.939	79.2588	328.596	27.4499	11.9707	59.341	3.29155	0.405136	8.12454	4.49062e-16	1.47837e-14
WBGene00000768	cor-1	R01H10.3	88.1573	54.9299	72.8291	321.065	358.646	243.205	922.916	215.916	4.27442	189.805	2.03505	0.251105	8.10438	5.30132e-16	1.73446e-14
WBGene00022705	ZK354.2	ZK354.2	4.54419	1.92736	3.88422	136.973	171.089	42.3437	350.406	10.3558	33.8367	60.1269	4.2782	0.528081	8.1014	5.43302e-16	1.77389e-14
WBGene00011870	T20G5.8	T20G5.8	21.8121	8.67314	16.5079	124.919	132.663	141.146	398.728	46.9932	8.4848	74.2868	2.89273	0.357253	8.09714	5.62681e-16	1.83339e-14
WBGene00007384	swt-3	C06G8.1	39.08	28.9105	32.0448	319.969	497.713	133.546	951.228	100.035	9.50892	175.21	3.03234	0.374524	8.09652	5.65552e-16	1.83897e-14
WBGene00006583	tnc-2	ZK673.7	13.6326	8.67314	11.6526	129.302	126.258	86.8589	342.42	33.9584	10.0835	62.7296	3.09552	0.38249	8.09307	5.81814e-16	1.88721e-14
WBGene00010486	K01H12.4	K01H12.4	0	0	0.971054	83.2795	160.11	28.2292	271.619	0.971054	279.715	45.4316	5.19614	0.642065	8.09287	5.82767e-16	1.88721e-14
WBGene00021948	kvs-5	Y55F3C.3	34.5358	30.8378	21.3632	259.701	290.943	125.945	676.589	86.7369	7.80048	127.221	2.79611	0.34566	8.08918	6.0069e-16	1.93793e-14
WBGene00006495	cpna-1	F31D5.3	283.557	282.359	279.664	963.194	899.361	599.327	2461.88	845.58	2.91147	551.243	1.51771	0.187623	8.08914	6.0087e-16	1.93793e-14
WBGene00011491	T05F1.5	T05F1.5	1.81768	0.963682	0.971054	93.1416	113.449	39.0865	245.677	3.75241	65.4719	41.5716	4.68889	0.579704	8.08843	6.04393e-16	1.94534e-14
WBGene00003528	nas-9	C37H5.9	23.6298	23.1284	13.5948	206.007	200.366	106.402	512.776	60.3529	8.49629	95.5214	2.89632	0.359108	8.06531	7.30512e-16	2.34651e-14
WBGene00012291	W06A7.2	W06A7.2	46.3507	78.0582	55.3501	275.042	338.518	224.748	838.307	179.759	4.66351	169.678	2.15175	0.266892	8.06225	7.48998e-16	2.40103e-14
WBGene00001169	eef-1A.2	R03G5.1	2886.47	2624.11	2357.72	6227.34	6616.66	4645.87	17489.9	7868.29	2.22283	4226.36	1.14214	0.141676	8.06164	7.52757e-16	2.40821e-14
WBGene00012185	W01F3.2	W01F3.2	169.953	133.952	152.455	511.731	486.734	377.836	1376.3	456.36	3.01582	305.444	1.56524	0.194292	8.05615	7.87325e-16	2.51374e-14
WBGene00011244	R11D1.3	R11D1.3	5.45303	0.963682	2.91316	87.6627	95.1511	62.9727	245.786	9.32987	26.344	42.5194	4.04593	0.502867	8.04572	8.57381e-16	2.73191e-14
WBGene00015051	B0218.7	B0218.7	1.81768	2.89105	0	123.824	159.195	32.5721	315.591	4.70872	67.0226	53.3832	4.71263	0.586857	8.03029	9.72434e-16	3.0923e-14
WBGene00008974	tbc-1	F20D1.2	365.353	398.964	384.537	875.531	744.74	860.989	2481.26	1148.85	2.15977	605.019	1.10099	0.137309	8.01836	1.07162e-15	3.4009e-14
WBGene00003748	nlp-10	F37A8.4	12.7237	15.4189	8.73949	120.536	144.556	91.2019	356.294	36.8821	9.66036	65.5294	3.04459	0.37978	8.01673	1.08601e-15	3.43969e-14
WBGene00004154	pqn-72	W01B11.5	7.2707	10.6005	11.6526	169.846	238.793	65.1442	473.783	29.5239	16.0475	83.8845	3.60035	0.449131	8.01627	1.09001e-15	3.44548e-14
WBGene00004130	ketn-1	F54E2.3	690.717	637.957	703.043	6355.54	4643.19	2637.25	13636	2031.72	6.71156	2611.28	2.6111	0.325807	8.01425	1.10808e-15	3.49563e-14
WBGene00000170	aqp-2	C01G6.1	249.022	183.1	271.895	739.654	793.231	572.183	2105.07	704.016	2.99008	468.181	1.55389	0.193914	8.01329	1.11684e-15	3.51629e-14
WBGene00001758	gst-10	Y45G12C.2	32.7182	35.6562	23.3053	169.846	203.111	144.403	517.36	91.6797	5.64313	101.507	2.39332	0.29929	7.99667	1.27833e-15	4.01674e-14
WBGene00015464	C05C8.7	C05C8.7	229.027	191.773	144.687	532.551	608.418	533.097	1674.07	565.487	2.9604	373.259	1.53906	0.192646	7.98902	1.36011e-15	4.25686e-14
WBGene00021731	Y49G5A.1	Y49G5A.1	4.54419	0	3.88422	56.9807	122.598	89.0304	268.61	8.42841	31.8696	46.173	4.19937	0.525807	7.98652	1.38804e-15	4.3357e-14
WBGene00020105	R148.7	R148.7	0	0.963682	0	101.908	96.9809	29.3149	228.204	0.963682	236.804	38.1946	5.09091	0.637789	7.98211	1.43847e-15	4.48441e-14
WBGene00016006	fln-2	C23F12.1	191.765	209.119	294.229	1411.37	1196.71	579.783	3187.86	695.113	4.5861	647.162	2.12656	0.266473	7.98041	1.45845e-15	4.53777e-14
WBGene00019021	F57H12.6	F57H12.6	0.908838	0	0	133.686	145.471	18.4575	297.614	0.908838	327.467	49.7539	5.19014	0.65064	7.97697	1.4997e-15	4.65698e-14
WBGene00001392	far-8	K02F3.3	78.1601	20.2373	24.2764	391.195	500.458	273.606	1165.26	122.674	9.49884	214.655	3.02144	0.379049	7.97111	1.57252e-15	4.87358e-14
WBGene00014091	ZK822.4	ZK822.4	34.5358	7.70946	8.73949	214.774	257.091	160.689	632.553	50.9848	12.4067	113.923	3.31618	0.416806	7.95617	1.77444e-15	5.47797e-14
WBGene00000735	col-162	Y2H9A.3	5.45303	8.67314	4.85527	2424.97	3123.52	274.691	5823.18	18.9814	306.783	973.693	5.40006	0.678759	7.95579	1.77995e-15	5.48433e-14
WBGene00011522	srap-1	T06D8.1	62.7098	59.7483	55.3501	477.762	335.773	194.347	1007.88	177.808	5.66837	197.615	2.39722	0.301578	7.94892	1.8814e-15	5.78567e-14
WBGene00020630	T20F7.1	T20F7.1	314.458	305.487	334.043	773.623	645.014	711.158	2129.8	953.988	2.23252	513.964	1.14723	0.144381	7.94582	1.92914e-15	5.92099e-14
WBGene00010084	F55B11.2	F55B11.2	1088.79	849.967	903.08	1781.74	2067.71	2002.1	5851.55	2841.84	2.05907	1448.9	1.03402	0.130176	7.94325	1.96948e-15	6.03314e-14
WBGene00003452	msp-59	ZK354.11	9.99722	20.2373	3.88422	1183.45	1586.46	390.865	3160.77	34.1188	92.6403	532.482	4.95818	0.624317	7.94176	1.9933e-15	6.09435e-14
WBGene00008258	mans-2	C52E4.5	294.464	334.398	313.65	923.745	993.597	648.185	2565.53	942.512	2.72201	584.673	1.42469	0.179425	7.9403	2.01695e-15	6.1548e-14
WBGene00008215	C49F8.3	C49F8.3	10.9061	4.81841	10.6816	223.54	292.773	53.2011	569.513	26.4061	21.5675	99.3199	3.87859	0.488573	7.9386	2.0447e-15	6.22751e-14
WBGene00010290	F58H1.7	F58H1.7	3.63535	4.81841	3.88422	108.483	72.2782	66.2299	246.991	12.338	20.0187	43.2214	3.79574	0.478181	7.93787	2.05681e-15	6.2524e-14
WBGene00014472	MTCE.33	MTCE.33	303.552	277.54	207.806	612.543	925.893	909.847	2448.28	788.898	3.10342	539.53	1.60378	0.202099	7.93558	2.09518e-15	6.34471e-14
WBGene00007307	spch-1	C04G2.8	9.08838	4.81841	2.91316	475.57	642.27	141.146	1258.99	16.82	74.8507	212.634	4.81996	0.607852	7.9295	2.20032e-15	6.63776e-14
WBGene00000878	cyn-2	ZK520.5	22.721	24.092	12.6237	289.287	321.135	91.2019	701.624	59.4367	11.8046	126.843	3.26594	0.411966	7.9277	2.23234e-15	6.72158e-14
WBGene00022751	msrp-2	ZK484.5	4.54419	9.63682	7.76843	466.804	694.42	141.146	1302.37	21.9494	59.335	220.72	4.68219	0.591242	7.91924	2.38971e-15	7.1818e-14
WBGene00001113	dur-1	F25H8.5	54.5303	29.8741	35.929	311.203	454.712	160.689	926.604	120.333	7.7003	174.49	2.77383	0.350415	7.91583	2.456e-15	7.36706e-14
WBGene00011794	nep-21	T16A9.4	14.5414	18.31	10.6816	130.398	141.812	95.5448	367.755	43.533	8.44773	68.548	2.8837	0.36437	7.91422	2.48815e-15	7.44943e-14
WBGene00022743	mlt-7	ZK430.8	73.6159	62.6393	63.1185	351.746	329.369	200.861	881.977	199.374	4.42374	180.225	2.07719	0.263281	7.88966	3.03013e-15	9.05502e-14
WBGene00010470	cdr-4	K01D12.11	99.9722	77.0946	90.308	283.808	394.328	284.463	962.599	267.375	3.60019	204.996	1.80511	0.228845	7.88791	3.07297e-15	9.16576e-14
WBGene00007679	C18D11.1	C18D11.1	43.6242	45.293	43.6974	267.371	322.965	153.089	743.425	132.615	5.6059	146.007	2.38342	0.302199	7.88693	3.09701e-15	9.22013e-14
WBGene00003448	msp-55	C09B9.6	0.908838	7.70946	6.79738	449.271	584.63	182.404	1216.31	15.4157	78.9006	205.287	4.83876	0.613587	7.88602	3.1197e-15	9.27029e-14
WBGene00010900	M28.9	M28.9	2.72651	0.963682	0	112.866	139.982	30.4006	283.248	3.6902	76.7569	47.8231	4.72876	0.599662	7.88571	3.12754e-15	9.27623e-14
WBGene00020860	nspd-10	T27C10.7	0	1.92736	0.971054	99.7163	147.301	28.2292	275.247	2.89842	94.9644	46.3575	4.83078	0.612732	7.884	3.17052e-15	9.38616e-14
WBGene00045399	Y47G6A.33	Y47G6A.33	515.311	376.8	402.016	986.205	1136.32	955.448	3077.98	1294.13	2.37842	728.684	1.23611	0.156856	7.88059	3.25843e-15	9.62844e-14
WBGene00018548	clec-79	F47C12.4	0.908838	0.963682	1.94211	126.015	174.749	22.8005	323.564	3.81463	84.8219	54.5631	4.7924	0.609077	7.86831	3.59473e-15	1.06024e-13
WBGene00015047	faah-1	B0218.1	94.5192	74.2035	88.3659	442.697	459.287	239.948	1141.93	257.089	4.44178	233.17	2.08252	0.264862	7.86265	3.76092e-15	1.1072e-13
WBGene00018682	aagr-4	F52D1.1	83.6131	90.5861	117.498	670.619	722.782	266.006	1659.41	291.697	5.68881	325.184	2.40105	0.305489	7.85968	3.85108e-15	1.13165e-13
WBGene00018024	F35A5.1	F35A5.1	46.3507	51.0751	66.0317	398.865	342.178	179.147	920.19	163.458	5.62953	180.608	2.38775	0.304015	7.85406	4.02787e-15	1.18141e-13
WBGene00006780	unc-44	B0350.2	778.874	757.454	766.162	2296.76	2138.15	1409.29	5844.2	2302.49	2.53821	1357.78	1.32678	0.169079	7.84707	4.25853e-15	1.24283e-13
WBGene00002054	ifb-2	F10C1.7	847.946	793.11	813.743	2404.15	2655.08	1524.37	6583.6	2454.8	2.68193	1506.4	1.40316	0.178815	7.84701	4.26078e-15	1.24283e-13
WBGene00012274	W05B5.1	W05B5.1	166.317	133.952	149.542	405.44	508.692	387.608	1301.74	449.811	2.89397	291.925	1.50819	0.192446	7.83698	4.6152e-15	1.34374e-13
WBGene00022645	ZK6.11	ZK6.11	856.125	752.636	704.014	2801.92	3574.57	1563.46	7939.95	2312.78	3.43308	1708.79	1.74001	0.222172	7.83181	4.80904e-15	1.39762e-13
WBGene00016680	C45G9.9	C45G9.9	1.81768	0.963682	2.91316	126.015	129.003	31.4864	286.504	5.69452	50.3123	48.6998	4.49545	0.57429	7.82783	4.96372e-15	1.43993e-13
WBGene00007071	AC3.5	AC3.5	110.878	80.9493	116.526	614.735	473.925	292.063	1380.72	308.354	4.47772	281.513	2.09177	0.267537	7.81863	5.34019e-15	1.5435e-13
WBGene00017059	msrp-5	D2062.7	0.908838	0	0	96.4289	142.727	20.629	259.785	0.908838	285.843	43.4489	5.07945	0.650683	7.80633	5.8875e-15	1.69551e-13
WBGene00015278	C01B10.3	C01B10.3	71.7982	59.7483	67.0027	256.413	315.645	208.461	780.52	198.549	3.93112	163.178	1.92145	0.246267	7.80231	6.07849e-15	1.74735e-13
WBGene00008220	C50B6.7	C50B6.7	107.243	62.6393	81.5685	333.118	328.454	277.949	939.521	251.451	3.7364	198.495	1.85144	0.237492	7.79583	6.3989e-15	1.83612e-13
WBGene00006586	tni-4	W03F8.1	116.331	114.678	135.948	441.601	420.86	306.178	1168.64	366.957	3.18468	255.933	1.63869	0.21031	7.79176	6.60796e-15	1.89269e-13
WBGene00016752	C48E7.7	C48E7.7	0	0.963682	0	81.088	126.258	24.9719	232.318	0.963682	241.073	38.8803	5.02582	0.646158	7.778	7.36774e-15	2.10651e-13
WBGene00011880	T21B6.3	T21B6.3	61.801	32.7652	49.5238	291.478	270.815	182.404	744.697	144.09	5.16828	148.131	2.27454	0.292667	7.77177	7.73946e-15	2.20529e-13
WBGene00003765	nlp-27	B0213.2	200.853	101.187	131.092	559.945	629.461	454.924	1644.33	433.132	3.79637	346.244	1.87289	0.240987	7.77175	7.74102e-15	2.20529e-13
WBGene00009518	clec-166	F38A1.5	14.5414	15.4189	9.71054	100.812	120.769	103.145	324.726	39.6709	8.1855	60.7328	2.83788	0.365812	7.75775	8.64472e-15	2.45393e-13
WBGene00008341	ttr-44	C56A3.2	68.1629	94.4408	80.5975	433.93	516.926	232.348	1183.2	243.201	4.86513	237.734	2.19984	0.283753	7.75266	8.99891e-15	2.5499e-13
WBGene00000647	col-71	Y49F6B.10	14.5414	18.31	16.5079	2361.41	2992.68	322.464	5676.56	49.3593	115.005	954.32	5.0032	0.645498	7.75092	9.12313e-15	2.5805e-13
WBGene00002048	ida-1	B0244.2	74.5247	68.4214	42.7264	371.471	431.839	205.204	1008.51	185.673	5.43168	199.031	2.33828	0.301921	7.74467	9.58283e-15	2.7057e-13
WBGene00003446	msp-53	R13H9.4	4.54419	2.89105	15.5369	763.761	994.512	285.549	2043.82	22.9721	88.9697	344.466	4.86748	0.629027	7.73811	1.00909e-14	2.8441e-13
WBGene00019105	asp-8	F59D6.3	22.721	11.5642	16.5079	142.452	205.856	99.8878	448.195	50.7931	8.82395	83.1647	2.92436	0.378212	7.73206	1.05819e-14	2.97718e-13
WBGene00012786	Y43C5B.3	Y43C5B.3	5.45303	3.85473	0.971054	107.387	126.258	46.6867	280.332	10.2788	27.2728	48.4351	4.03535	0.522042	7.72993	1.07602e-14	3.02199e-13
WBGene00017537	F17A9.5	F17A9.5	58.1656	30.8378	47.5816	311.203	319.305	167.203	797.711	136.585	5.8404	155.716	2.42814	0.314551	7.71939	1.16887e-14	3.27695e-13
WBGene00007751	C26G2.2	C26G2.2	34.5358	24.092	35.929	208.199	196.707	130.288	535.194	94.5569	5.66002	104.958	2.38918	0.309849	7.71079	1.25042e-14	3.49941e-13
WBGene00010593	gsnl-1	K06A4.3	117.24	102.15	89.337	359.417	504.118	293.149	1156.68	308.727	3.74662	244.235	1.85604	0.241184	7.69553	1.40906e-14	3.92952e-13
WBGene00001455	flp-12	C05E11.8	13.6326	12.5279	6.79738	94.2374	112.534	98.8021	305.574	32.9578	9.27167	56.4219	2.97553	0.387585	7.6771	1.62729e-14	4.52222e-13
WBGene00010612	K07A1.5	K07A1.5	2.72651	0	0	105.195	129.918	27.1434	262.256	2.72651	96.1874	44.1638	4.75318	0.619496	7.67265	1.68475e-14	4.67372e-13
WBGene00011573	anmt-3	T07C12.9	58.1656	39.511	37.8711	259.701	234.218	166.118	660.036	135.548	4.8694	132.597	2.19544	0.286461	7.66401	1.8022e-14	4.99079e-13
WBGene00011095	gana-1	R07B7.11	44.5331	46.2567	36.9001	202.72	227.814	153.089	583.622	127.69	4.57063	118.552	2.11621	0.276555	7.65203	1.9783e-14	5.44995e-13
WBGene00001753	gst-5	R03D7.6	70.8894	71.3125	86.4238	234.498	268.07	251.891	754.458	228.626	3.29997	163.847	1.68603	0.220437	7.6486	2.03184e-14	5.58773e-13
WBGene00011831	T19B10.2	T19B10.2	149.049	117.569	116.526	776.91	950.596	314.864	2042.37	383.145	5.33054	404.252	2.31233	0.302708	7.63881	2.19235e-14	6.01872e-13
WBGene00008634	F10A3.4	F10A3.4	27.2651	16.3826	15.5369	149.027	202.196	106.402	457.625	59.1846	7.73216	86.1349	2.76492	0.362036	7.63713	2.22123e-14	6.08746e-13
WBGene00010012	saeg-1	F53H10.2	300.825	276.577	338.898	784.581	809.699	616.699	2210.98	916.3	2.41294	521.213	1.25608	0.164547	7.63356	2.28353e-14	6.24743e-13
WBGene00011668	clec-47	T09F5.9	270.834	326.688	279.664	968.673	1198.54	624.299	2791.51	877.185	3.18235	611.449	1.63634	0.214507	7.62839	2.37696e-14	6.48069e-13
WBGene00009321	F32B6.4	F32B6.4	0.908838	2.89105	0	134.781	141.812	22.8005	299.394	3.79988	78.7902	50.5322	4.68208	0.613902	7.62676	2.40726e-14	6.55205e-13
WBGene00009896	scl-3	F49E11.11	7.2707	2.89105	6.79738	85.4711	72.2782	84.6875	242.437	16.9591	14.2954	43.2327	3.43188	0.450821	7.61251	2.6883e-14	7.29196e-13
WBGene00000776	cpl-1	T03E6.7	21732.1	22684.1	20501.9	38138.7	39218.7	53543.1	130901	64918.1	2.0164	32636.4	1.00393	0.131885	7.61218	2.69506e-14	7.29782e-13
WBGene00001730	grl-21	ZC168.5	0.908838	0	0	81.088	104.3	23.8862	209.274	0.908838	230.266	35.0305	4.92636	0.648213	7.5999	2.9635e-14	8.01104e-13
WBGene00003443	msp-50	C34F11.4	4.54419	12.5279	2.91316	427.356	560.842	159.603	1147.8	19.9852	57.4325	194.631	4.57639	0.602673	7.59349	3.11395e-14	8.38915e-13
WBGene00003434	msp-38	K08F4.8	4.54419	12.5279	3.88422	429.547	499.543	138.974	1068.06	20.9563	50.9663	181.503	4.49977	0.593251	7.58493	3.32678e-14	8.94735e-13
WBGene00013181	Y53H1B.2	Y53H1B.2	156.32	129.133	106.816	346.268	408.052	410.409	1164.73	392.269	2.9692	259.5	1.54003	0.203098	7.58273	3.38365e-14	9.0849e-13
WBGene00007112	B0035.13	B0035.13	204.489	263.085	274.808	601.585	618.482	567.84	1787.91	742.382	2.40834	421.715	1.25372	0.165416	7.57922	3.47626e-14	9.30207e-13
WBGene00043147	nspd-6	C24D10.8	1.81768	0.963682	0	103.004	131.748	22.8005	257.552	2.78136	92.5993	43.3889	4.71253	0.621864	7.57808	3.50714e-14	9.3689e-13
WBGene00004112	pqn-22	C46G7.4	248.113	245.739	240.821	1064.01	1167.43	516.811	2748.25	734.673	3.74078	580.487	1.85219	0.244431	7.57756	3.52116e-14	9.38043e-13
WBGene00003442	msp-49	C34F11.6	5.45303	1.92736	12.6237	546.796	643.185	195.433	1385.41	20.0041	69.2565	234.236	4.68182	0.61786	7.57748	3.52328e-14	9.38043e-13
WBGene00000210	asg-2	C53B7.4	797.051	677.468	662.259	1508.89	1763.04	1317	4588.93	2136.78	2.14759	1120.95	1.09274	0.144279	7.57377	3.62554e-14	9.63653e-13
WBGene00010772	K11D9.3	K11D9.3	48.1684	37.5836	50.4948	272.85	262.58	150.917	686.348	136.247	5.03753	137.099	2.23895	0.295757	7.57025	3.72508e-14	9.88454e-13
WBGene00284847	F54D8.10	F54D8.10	10.9061	5.78209	2.91316	121.632	135.407	60.8013	317.841	19.6013	16.2153	56.2403	3.55315	0.469637	7.56574	3.8566e-14	1.02165e-12
WBGene00020990	W03D8.9	W03D8.9	7.2707	4.81841	1.94211	406.536	428.18	103.145	937.86	14.0312	66.841	158.649	4.6464	0.614373	7.56283	3.94394e-14	1.04304e-12
WBGene00011954	T23F11.2	T23F11.2	0.908838	1.92736	0	105.195	101.555	26.0577	232.808	2.8362	82.0846	39.2741	4.65316	0.615288	7.56258	3.95165e-14	1.04334e-12
WBGene00004033	pkc-2	E01H11.1	237.207	208.155	238.879	797.73	740.165	480.981	2018.88	684.241	2.95053	450.52	1.53237	0.20265	7.56168	3.97894e-14	1.04706e-12
WBGene00000799	crn-6	K04H4.6	19.9944	29.8741	18.45	141.356	134.492	125.945	401.794	68.3186	5.88118	78.3521	2.43326	0.32192	7.55859	4.07472e-14	1.06872e-12
WBGene00020230	nep-2	T05A8.4	123.602	100.223	127.208	404.344	452.882	294.235	1151.46	351.033	3.28021	250.416	1.67651	0.221841	7.55724	4.11705e-14	1.07804e-12
WBGene00001819	haf-9	ZK484.2	221.756	239.957	197.124	735.271	913.999	485.324	2134.59	658.837	3.23994	465.572	1.65987	0.219661	7.5565	4.14064e-14	1.08243e-12
WBGene00007812	C29F7.3	C29F7.3	487.137	416.311	369.972	981.822	1043	844.703	2869.53	1273.42	2.2534	690.491	1.15966	0.153545	7.55258	4.26726e-14	1.11187e-12
WBGene00007533	cbl-1	C12C8.2	175.406	167.681	123.324	466.804	454.712	391.951	1313.47	466.41	2.81612	296.646	1.46767	0.194618	7.54127	4.65399e-14	1.20836e-12
WBGene00006826	unc-97	F14D12.2	212.668	264.049	187.413	608.16	746.57	517.896	1872.63	664.13	2.81967	422.793	1.47098	0.195062	7.54109	4.66042e-14	1.20836e-12
WBGene00022675	gbb-2	ZK180.1	11.8149	7.70946	10.6816	98.6205	116.194	77.0873	291.902	30.2059	9.66372	53.6846	3.01572	0.399959	7.54009	4.69646e-14	1.21572e-12
WBGene00008435	glna-2	DH11.1	42.7154	51.0751	48.5527	256.413	274.474	152.003	682.891	142.343	4.79749	137.539	2.17725	0.288891	7.5366	4.82369e-14	1.24662e-12
WBGene00004025	phy-2	F35G2.4	77.2512	87.6951	79.6264	323.256	349.497	219.319	892.072	244.573	3.64747	189.441	1.81889	0.241554	7.52995	5.07612e-14	1.3076e-12
WBGene00021983	npr-5	Y58G8A.4	26.3563	26.0194	18.45	158.889	141.812	114.002	414.703	70.8257	5.85525	80.9214	2.42463	0.322152	7.52636	5.21732e-14	1.34179e-12
WBGene00020840	spch-3	T27A3.4	8.17954	3.85473	0.971054	474.474	569.991	150.917	1195.38	13.0053	91.9149	201.398	4.79577	0.637719	7.52019	5.46972e-14	1.40216e-12
WBGene00020674	T22B7.7	T22B7.7	96.3368	56.8572	88.3659	325.448	388.838	251.891	966.177	241.56	3.99974	201.29	1.93931	0.257901	7.51959	5.49473e-14	1.4063e-12
WBGene00004809	skr-3	F44G3.6	120.875	133.952	144.687	486.528	593.779	320.292	1400.6	399.514	3.50576	300.019	1.766	0.235142	7.51037	5.89593e-14	1.50413e-12
WBGene00018303	F41G3.10	F41G3.10	39.9889	13.4915	9.71054	198.337	166.514	212.804	577.656	63.191	9.14143	106.808	2.94741	0.392734	7.50484	6.15051e-14	1.56655e-12
WBGene00008741	ctsa-1.2	F13D12.6	1564.11	1319.28	909.878	3023.27	3243.37	2929.32	9195.95	3793.27	2.42428	2164.87	1.26121	0.168145	7.50075	6.34539e-14	1.6136e-12
WBGene00016266	idhg-2	C30F12.7	137.235	96.3682	114.584	375.854	364.136	309.435	1049.42	348.187	3.01397	232.935	1.55976	0.207956	7.50046	6.3592e-14	1.61452e-12
WBGene00023209	ZC513.7	ZC513.7	785.236	662.049	586.517	1325.9	1519.67	1378.89	4224.46	2033.8	2.07712	1043.04	1.04534	0.139412	7.49819	6.47073e-14	1.64022e-12
WBGene00020445	T12B3.2	T12B3.2	47.2596	26.9831	30.1027	189.571	225.069	146.574	561.214	104.345	5.37843	110.927	2.31776	0.309134	7.49759	6.50002e-14	1.64501e-12
WBGene00007155	B0379.1	B0379.1	80.8866	77.0946	105.845	332.022	375.115	244.291	951.428	263.826	3.60627	202.542	1.80365	0.240623	7.49574	6.59265e-14	1.6658e-12
WBGene00000653	col-77	M195.1	14.5414	5.78209	5.82632	3467.06	4375.12	372.408	8214.59	26.1498	314.135	1373.46	5.18337	0.691978	7.49066	6.85258e-14	1.72598e-12
WBGene00002134	inx-12	ZK770.3	262.654	249.594	227.227	649.8	826.167	527.668	2003.64	739.474	2.70954	457.185	1.41583	0.189052	7.48913	6.93335e-14	1.74356e-12
WBGene00020836	lgc-34	T27A1.4	51.8038	39.511	37.8711	222.444	226.899	149.832	599.174	129.186	4.63808	121.393	2.13008	0.284787	7.47954	7.45819e-14	1.87257e-12
WBGene00009577	F40F8.4	F40F8.4	9.08838	4.81841	1.94211	118.345	104.3	57.5441	280.189	15.8489	17.6788	49.3396	3.62092	0.484714	7.47021	8.0066e-14	2.00709e-12
WBGene00019347	mbl-1	K02H8.1	202.671	181.172	188.384	625.692	627.631	406.066	1659.39	572.228	2.89988	371.936	1.50818	0.201956	7.46783	8.15268e-14	2.04049e-12
WBGene00003991	pfn-3	K03E6.6	83.6131	37.5836	54.379	337.501	300.092	220.405	857.998	175.576	4.88677	172.262	2.19516	0.294257	7.46	8.65216e-14	2.1553e-12
WBGene00044082	D1086.12	D1086.12	42.7154	17.3463	33.0158	181.9	219.579	154.175	555.654	93.0775	5.9698	108.122	2.44616	0.328006	7.45767	8.80652e-14	2.18688e-12
WBGene00010114	F55D12.6	F55D12.6	0.908838	0	0	65.747	89.6616	27.1434	182.552	0.908838	200.863	30.5768	4.82454	0.646989	7.45692	8.85707e-14	2.196e-12
WBGene00011561	ttr-15	T07C4.5	2114.87	1647.9	1586.7	3608.41	3908.51	3247.44	10764.4	5349.46	2.01223	2685.64	1.00064	0.134207	7.45597	8.92073e-14	2.20833e-12
WBGene00001790	gst-42	D1053.1	88.1573	81.913	71.858	259.701	270.815	233.433	763.949	241.928	3.15775	167.646	1.62313	0.217731	7.45472	9.00572e-14	2.2259e-12
WBGene00015627	C09B9.2	C09B9.2	0	1.92736	0	83.2795	116.194	23.8862	223.36	1.92736	115.889	37.5479	4.73767	0.63562	7.45363	9.08081e-14	2.24097e-12
WBGene00016018	C23H3.2	C23H3.2	145.414	106.969	65.0606	545.7	546.204	331.15	1423.05	317.443	4.48286	290.083	2.08548	0.27994	7.44974	9.35224e-14	2.30437e-12
WBGene00011978	T24B8.4	T24B8.4	121.784	105.041	138.861	527.072	557.183	295.32	1379.57	365.686	3.77256	290.877	1.86196	0.249991	7.44811	9.46835e-14	2.32575e-12
WBGene00003517	nac-1	F31F6.6	58.1656	52.0388	53.408	225.731	290.943	172.632	689.306	163.612	4.21304	142.153	2.0072	0.269585	7.44551	9.657e-14	2.36843e-12
WBGene00009031	F21H7.5	F21H7.5	1.81768	1.92736	10.6816	438.313	519.671	184.575	1142.56	14.4266	79.1979	192.831	4.70181	0.632294	7.4361	1.03699e-13	2.53934e-12
WBGene00009982	F53F1.4	F53F1.4	140.87	127.206	113.613	2011.86	2738.34	773.045	5523.24	381.689	14.4705	984.155	3.44318	0.46327	7.43235	1.06686e-13	2.60848e-12
WBGene00010510	ent-3	K02E11.1	0	0	3.88422	89.8542	111.62	33.6578	235.132	3.88422	60.5351	39.836	4.49013	0.604191	7.43165	1.07251e-13	2.61824e-12
WBGene00000655	col-79	C09G5.3	0	3.85473	1.94211	115.057	184.813	24.9719	324.842	5.79684	56.0378	55.1064	4.47302	0.602137	7.42858	1.09769e-13	2.6756e-12
WBGene00004394	rol-1	Y57A10A.11	6.36187	1.92736	1.94211	2237.59	2816.11	259.491	5313.19	10.2313	519.305	887.236	5.21237	0.701955	7.42551	1.12349e-13	2.73429e-12
WBGene00000634	col-58	F26B1.4	0.908838	0.963682	0.971054	115.057	108.875	19.5433	243.475	2.84357	85.623	41.0531	4.6309	0.62455	7.41478	1.21825e-13	2.95585e-12
WBGene00010719	K09E4.1	K09E4.1	8.17954	6.74577	6.79738	198.337	173.834	40.1723	412.343	21.7227	18.9821	72.3442	3.69143	0.497874	7.41437	1.22201e-13	2.96044e-12
WBGene00011487	T05E12.6	T05E12.6	1376.89	1395.41	1235.18	3302.69	3709.98	2290.9	9303.57	4007.48	2.32155	2218.51	1.20106	0.162051	7.41159	1.24792e-13	3.01859e-12
WBGene00011120	R07E5.15	R07E5.15	0.908838	0	0	92.0458	161.025	13.0288	266.1	0.908838	292.791	44.5014	4.93005	0.66593	7.40325	1.32887e-13	3.20464e-12
WBGene00017780	F25E2.2	F25E2.2	460.781	350.78	426.293	837.179	951.511	874.018	2662.71	1237.85	2.15107	650.094	1.0943	0.147858	7.40103	1.35131e-13	3.25382e-12
WBGene00004311	ras-2	F17C8.4	109.969	94.4408	98.0765	344.076	418.116	257.32	1019.51	302.487	3.37043	220.333	1.71133	0.231426	7.39471	1.41722e-13	3.40734e-12
WBGene00010001	F53F8.4	F53F8.4	47.2596	29.8741	33.9869	191.762	213.175	142.232	547.169	111.121	4.9241	109.715	2.20402	0.298334	7.38774	1.49341e-13	3.58509e-12
WBGene00006591	toh-1	T24A11.3	73.6159	68.4214	68.9448	282.712	281.794	194.347	758.853	210.982	3.59676	161.639	1.79749	0.243336	7.38688	1.50319e-13	3.60312e-12
WBGene00018221	F40A3.6	F40A3.6	69.9805	78.0582	61.1764	270.659	310.156	199.776	780.59	209.215	3.73104	164.968	1.8467	0.250149	7.3824	1.55465e-13	3.71524e-12
WBGene00021614	Y47A7.2	Y47A7.2	27.2651	33.7289	37.8711	200.528	197.621	122.688	520.838	98.8651	5.26817	103.284	2.29242	0.310575	7.3812	1.56871e-13	3.74321e-12
WBGene00001745	gsa-1	R06A10.2	108.152	115.642	120.411	401.057	348.582	279.034	1028.67	344.204	2.98856	228.813	1.54854	0.209879	7.37824	1.60394e-13	3.81578e-12
WBGene00014057	ZK673.1	ZK673.1	48.1684	42.402	45.6395	186.283	155.535	219.319	561.137	136.21	4.11965	116.225	1.97346	0.267639	7.37359	1.66092e-13	3.93952e-12
WBGene00015519	doxa-1	C06E1.3	17.2679	12.5279	17.479	126.015	128.088	86.8589	340.962	47.2748	7.21235	64.7061	2.67187	0.362504	7.37062	1.6984e-13	4.02242e-12
WBGene00018373	F43B10.1	F43B10.1	69.9805	90.5861	82.5396	337.501	382.434	217.147	937.083	243.106	3.85462	196.698	1.89009	0.256781	7.36071	1.82938e-13	4.31972e-12
WBGene00012759	sup-1	Y41C4A.13	57.2568	49.1478	46.6106	247.647	231.473	159.603	638.724	153.015	4.17425	131.956	1.99189	0.270656	7.35949	1.84612e-13	4.35279e-12
WBGene00015516	C06A8.6	C06A8.6	0.908838	0	1.94211	83.2795	118.939	23.8862	226.105	2.85095	79.3086	38.1593	4.57703	0.62204	7.3581	1.86551e-13	4.39198e-12
WBGene00007362	cyp-35C1	C06B3.3	364.444	234.175	278.693	744.037	772.187	689.443	2205.67	877.311	2.51412	513.83	1.31042	0.178397	7.34554	2.04926e-13	4.81744e-12
WBGene00000687	col-113	C34D4.15	7.2707	6.74577	8.73949	202.72	245.197	34.7436	482.66	22.756	21.2103	84.2361	3.78362	0.515327	7.34218	2.10148e-13	4.9256e-12
WBGene00019203	ttr-47	H14N18.3	276.287	233.211	234.024	545.7	636.78	532.011	1714.49	743.522	2.30591	409.669	1.19141	0.162375	7.33742	2.17757e-13	5.09641e-12
WBGene00015131	B0303.11	B0303.11	46.3507	63.603	56.3211	311.203	304.666	163.946	779.815	166.275	4.68992	157.682	2.14354	0.292386	7.33118	2.28128e-13	5.33128e-12
WBGene00002179	jph-1	T22C1.7	83.6131	58.7846	72.8291	358.321	388.838	198.69	945.85	215.227	4.39467	193.513	2.0586	0.280815	7.33081	2.28772e-13	5.33847e-12
WBGene00010070	nep-17	F54F11.2	3160.03	2774.44	2444.14	6554.98	5669.72	4781.59	17006.3	8378.61	2.02973	4230.82	1.01245	0.138498	7.31021	2.66723e-13	6.20142e-12
WBGene00019572	K09E2.3	K09E2.3	176.315	191.773	179.645	536.934	680.696	399.551	1617.18	547.732	2.9525	360.819	1.5324	0.209628	7.31011	2.66925e-13	6.20142e-12
WBGene00021503	ctsa-4.2	Y40D12A.2	99.0633	98.2956	62.1475	321.065	289.113	271.434	881.612	259.506	3.39726	190.186	1.7188	0.235144	7.30955	2.68045e-13	6.21833e-12
WBGene00020215	T04G9.4	T04G9.4	35.4447	41.4383	43.6974	165.463	161.94	160.689	488.092	120.58	4.04786	101.445	1.95241	0.267212	7.30658	2.74024e-13	6.34775e-12
WBGene00001572	gei-15	M03A8.4	65.4363	72.2761	75.7422	264.084	369.625	206.29	839.999	213.455	3.93526	175.576	1.91675	0.262473	7.30269	2.82076e-13	6.52475e-12
WBGene00008975	F20D1.3	F20D1.3	731.615	786.364	641.867	1469.45	1291.86	1698.09	4459.4	2159.85	2.06468	1103.21	1.03596	0.141925	7.29936	2.89145e-13	6.67853e-12
WBGene00020862	fip-2	T27E4.4	33.627	9.63682	15.5369	136.973	162.855	158.518	458.345	58.8007	7.7949	86.191	2.75364	0.378164	7.28161	3.29854e-13	7.58569e-12
WBGene00008211	C49F5.7	C49F5.7	145.414	57.8209	98.0765	458.037	465.691	357.207	1280.94	301.311	4.2512	263.708	2.0131	0.276751	7.27404	3.48881e-13	8.00007e-12
WBGene00010050	F54D5.4	F54D5.4	420.792	344.998	345.695	908.404	1130.83	737.215	2776.45	1111.49	2.49797	647.99	1.30221	0.179116	7.27021	3.58923e-13	8.21847e-12
WBGene00006407	lim-9	F25H5.1	260.837	246.703	207.806	817.454	822.508	488.582	2128.54	715.345	2.97555	473.981	1.54145	0.212069	7.2686	3.63221e-13	8.30488e-12
WBGene00000675	col-101	K02D7.3	8680.31	7532.14	6576.95	14141.1	13669.7	18324	46134.8	22789.4	2.0244	11487.4	1.00868	0.138825	7.26581	3.70798e-13	8.46594e-12
WBGene00014300	D2023.1	D2023.1	5.45303	11.5642	11.6526	101.908	145.471	68.4014	315.781	28.6699	11.0144	57.4084	3.14438	0.433236	7.25789	3.93165e-13	8.96371e-12
WBGene00018250	F40H3.2	F40H3.2	19.0856	15.4189	12.6237	129.302	129.918	83.6017	342.822	47.1282	7.27424	64.9917	2.6752	0.368605	7.25764	3.93894e-13	8.96745e-12
WBGene00007807	C29F3.7	C29F3.7	277.196	230.32	185.471	991.684	1154.62	501.61	2647.92	692.987	3.82102	556.817	1.87513	0.25856	7.2522	4.1007e-13	9.32233e-12
WBGene00005017	sqt-2	C01B12.1	2.72651	0.963682	3.88422	1191.12	1631.29	145.489	2967.9	7.57441	391.832	495.912	5.07345	0.700311	7.24457	4.33822e-13	9.84819e-12
WBGene00000983	dhs-20	F35B12.2	37.2624	23.1284	38.8422	216.965	204.026	124.86	545.851	99.2329	5.5007	107.514	2.33965	0.323131	7.24057	4.46793e-13	1.01137e-11
WBGene00010755	vglu-2	K10G9.1	88.1573	82.8766	84.4817	287.095	262.58	225.833	775.509	255.516	3.03507	171.837	1.56755	0.216783	7.23095	4.79641e-13	1.08418e-11
WBGene00012169	ttbk-4	W01B6.2	1.81768	1.92736	3.88422	104.099	124.428	28.2292	256.757	7.62926	33.6543	44.0644	4.1043	0.567902	7.22712	4.93337e-13	1.11355e-11
WBGene00019561	K09C6.7	K09C6.7	0	0	0.971054	88.7585	92.4063	17.3718	198.537	0.971054	204.455	33.2513	4.76319	0.659213	7.22557	4.99006e-13	1.12475e-11
WBGene00008028	scl-6	C39E9.4	5.45303	3.85473	5.82632	64.6512	77.7677	66.2299	208.649	15.1341	13.7867	37.2972	3.35933	0.465183	7.22153	5.14062e-13	1.15704e-11
WBGene00000685	col-111	F29B9.9	17.2679	12.5279	12.6237	208.199	227.814	58.6298	494.642	42.4195	11.6607	89.5103	3.19628	0.443168	7.21235	5.49944e-13	1.23256e-11
WBGene00008482	cut-4	E04D5.3	20.9033	11.5642	12.6237	167.655	202.196	71.6586	441.51	45.0912	9.79149	81.1001	3.00863	0.417347	7.20894	5.63891e-13	1.26203e-11
WBGene00000678	col-104	F58F6.1	9.99722	11.5642	17.479	1263.44	1688.93	198.69	3151.06	39.0404	80.7128	531.683	4.65137	0.645255	7.20857	5.65413e-13	1.26366e-11
WBGene00003751	nlp-13	E03D2.1	13.6326	14.4552	11.6526	94.2374	100.641	90.1162	284.994	39.7404	7.17139	54.1224	2.65715	0.368655	7.20769	5.69084e-13	1.26935e-11
WBGene00015931	C17H12.5	C17H12.5	0.908838	0	1.94211	88.7585	105.215	21.7147	215.688	2.85095	75.655	36.4232	4.50728	0.625366	7.20742	5.70222e-13	1.26935e-11
WBGene00018134	F37A4.4	F37A4.4	0	0	0.971054	82.1838	117.109	15.2003	214.493	0.971054	220.887	35.9107	4.78096	0.663342	7.20739	5.70358e-13	1.26935e-11
WBGene00001452	flp-9	C36H8.3	18.1768	5.78209	3.88422	136.973	135.407	81.4303	353.81	27.8431	12.7073	63.6089	3.27475	0.454578	7.20392	5.8504e-13	1.29838e-11
WBGene00022621	ZC477.7	ZC477.7	0	0	0.971054	76.7048	115.279	16.2861	208.27	0.971054	214.478	34.8735	4.7702	0.662207	7.20349	5.86896e-13	1.30068e-11
WBGene00004023	pho-4	T16D1.2	14.5414	10.6005	1.94211	131.494	156.45	74.9158	362.86	27.084	13.3976	64.9907	3.33038	0.462672	7.19814	6.10382e-13	1.34929e-11
WBGene00020114	pde-4	R153.1	125.42	129.133	135.948	500.773	514.182	289.892	1304.85	390.501	3.34147	282.558	1.6976	0.235839	7.19811	6.1053e-13	1.34929e-11
WBGene00011340	ugt-30	T01G5.2	31.8093	43.3657	24.2764	210.39	294.602	123.774	628.767	99.4514	6.32235	121.37	2.50948	0.34911	7.1882	6.56493e-13	1.44885e-11
WBGene00017970	F32A5.4	F32A5.4	65.4363	62.6393	51.4659	280.521	306.496	169.375	756.392	179.542	4.21291	155.989	2.00149	0.278499	7.18672	6.63677e-13	1.46267e-11
WBGene00013887	nspa-5	ZC412.6	0.908838	0	0	53.6934	70.4484	29.3149	153.457	0.908838	168.849	25.7276	4.66265	0.648816	7.1864	6.65219e-13	1.46404e-11
WBGene00012125	T28D6.5	T28D6.5	67.254	53.0025	46.6106	265.18	268.07	167.203	700.453	166.867	4.19767	144.553	1.99556	0.277933	7.18002	6.97014e-13	1.53189e-11
WBGene00019410	K05F1.9	K05F1.9	0	3.85473	0.971054	85.4711	129.003	28.2292	242.703	4.82578	50.293	41.2548	4.33053	0.603283	7.17827	7.06001e-13	1.54949e-11
WBGene00003055	lon-1	F48E8.1	357.173	276.577	327.245	703.493	690.76	656.871	2051.12	960.995	2.13437	502.02	1.08225	0.15083	7.17532	7.21389e-13	1.58108e-11
WBGene00000625	col-48	Y54E10BL.2	8.17954	15.4189	15.5369	1047.57	1255.26	181.318	2484.15	39.1353	63.4759	420.547	4.52259	0.630465	7.17343	7.31429e-13	1.60087e-11
WBGene00021288	clec-123	Y25C1A.1	1.81768	6.74577	1.94211	165.463	186.642	23.8862	375.992	10.5056	35.7898	64.4163	4.14759	0.578444	7.17026	7.48573e-13	1.63614e-11
WBGene00013078	ttr-25	Y51A2D.10	136.326	111.787	131.092	304.628	342.178	360.465	1007.27	379.205	2.65627	231.079	1.38548	0.193264	7.16884	7.56351e-13	1.65086e-11
WBGene00018926	F56A11.6	F56A11.6	3.63535	3.85473	2.91316	73.4175	130.833	39.0865	243.337	10.4032	23.3905	42.29	3.82344	0.533552	7.16601	7.72146e-13	1.68302e-11
WBGene00020846	T27A10.6	T27A10.6	37.2624	24.092	35.929	265.18	255.261	109.659	630.1	97.2834	6.47695	121.231	2.53529	0.354536	7.151	8.61486e-13	1.87005e-11
WBGene00016161	C27D6.3	C27D6.3	2.72651	0.963682	0.971054	113.961	121.684	19.5433	255.188	4.66125	54.7468	43.3083	4.35883	0.609909	7.14669	8.88977e-13	1.92709e-11
WBGene00003071	lrp-1	F29D11.1	78.1601	46.2567	74.7712	389.003	365.966	191.09	946.058	199.188	4.74958	190.874	2.15321	0.301463	7.14255	9.16163e-13	1.98331e-11
WBGene00011059	R06C1.4	R06C1.4	1370.53	980.064	975.909	2163.08	2381.52	2357.13	6901.73	3326.5	2.07477	1704.71	1.04266	0.145985	7.14227	9.18003e-13	1.98459e-11
WBGene00021036	W05F2.4	W05F2.4	124.511	123.351	147.6	593.915	613.907	293.149	1500.97	395.462	3.79548	316.072	1.86535	0.261195	7.14159	9.22585e-13	1.99178e-11
WBGene00016416	C34F11.5	C34F11.5	0	1.92736	0	92.0458	110.705	17.3718	220.122	1.92736	114.209	37.0083	4.61957	0.647822	7.13092	9.9697e-13	2.14945e-11
WBGene00016435	C35B1.5	C35B1.5	533.488	509.788	485.527	1027.84	1219.58	908.762	3156.19	1528.8	2.06448	780.832	1.03657	0.145491	7.12462	1.04369e-12	2.24712e-11
WBGene00000714	col-141	T15B7.5	4.54419	13.4915	2.91316	143.548	122.598	58.6298	324.776	20.9489	15.5032	57.6208	3.46736	0.487354	7.11467	1.12183e-12	2.40882e-11
WBGene00011336	ubxn-5	T01E8.9	0	2.89105	0.971054	107.387	111.62	20.629	239.635	3.8621	62.0479	40.5829	4.40886	0.620338	7.10719	1.18428e-12	2.53948e-11
WBGene00001702	grd-13	W05E7.3	10.9061	10.6005	7.76843	87.6627	101.555	70.5729	259.791	29.275	8.87416	48.1777	2.89232	0.407605	7.09588	1.2853e-12	2.75239e-11
WBGene00020413	T10E9.3	T10E9.3	3.63535	2.89105	8.73949	197.241	235.133	23.8862	456.26	15.2659	29.8876	78.5877	4.01265	0.565612	7.09435	1.29961e-12	2.77928e-11
WBGene00021472	Y39G10AR.16	Y39G10AR.16	5.45303	11.5642	1.94211	121.632	149.131	52.1154	322.878	18.9593	17.0301	56.9729	3.54955	0.500591	7.09073	1.33408e-12	2.84915e-11
WBGene00007714	C25D7.1	C25D7.1	0	0	0.971054	75.6091	91.4914	17.3718	184.472	0.971054	189.971	30.9072	4.68418	0.661205	7.0843	1.39744e-12	2.98045e-11
WBGene00015929	C17H12.3	C17H12.3	2.72651	1.92736	0	70.1301	122.598	28.2292	220.958	4.65388	47.4782	37.6019	4.25832	0.601376	7.08096	1.43158e-12	3.04918e-11
WBGene00000233	avr-15	R11G10.1	29.0828	21.201	16.5079	158.889	166.514	96.6306	422.034	66.7917	6.31865	81.4709	2.50068	0.353286	7.07833	1.45905e-12	3.10351e-11
WBGene00006040	ssp-11	T28H11.6	0	0	0.971054	50.406	80.5124	26.0577	156.976	0.971054	161.655	26.3245	4.62638	0.653937	7.07466	1.49811e-12	3.18233e-11
WBGene00007653	cysl-1	C17G1.7	130.873	134.915	134.977	364.896	559.927	332.235	1257.06	400.765	3.13665	276.304	1.61229	0.228097	7.06846	1.56666e-12	3.32349e-11
WBGene00000370	ccg-1	Y73F8A.6	99.0633	112.751	109.729	311.203	354.072	258.405	923.68	321.543	2.87265	207.537	1.49351	0.211362	7.06613	1.59315e-12	3.37517e-11
WBGene00000638	col-62	C15A11.6	1.81768	7.70946	19.4211	1640.39	2054.9	484.239	4179.52	28.9482	144.379	701.412	4.80318	0.679837	7.06519	1.60397e-12	3.39356e-11
WBGene00016054	C24D10.2	C24D10.2	1.81768	0.963682	0.971054	108.483	99.7256	18.4575	226.666	3.75241	60.4053	38.403	4.37243	0.619066	7.06295	1.63003e-12	3.44411e-11
WBGene00003449	msp-56	K07F5.3	3.63535	1.92736	11.6526	399.961	550.778	149.832	1100.57	17.2154	63.9296	186.298	4.47803	0.634108	7.06194	1.64189e-12	3.46444e-11
WBGene00006509	tag-164	Y76A2A.1	2.72651	1.92736	2.91316	78.8964	104.3	31.4864	214.683	7.56704	28.3708	37.0417	3.94329	0.558401	7.06176	1.64402e-12	3.46444e-11
WBGene00003096	lys-7	C02A12.4	289.01	315.124	220.429	727.6	693.505	1334.37	2755.48	824.564	3.34174	596.673	1.69449	0.239967	7.06135	1.64888e-12	3.47009e-11
WBGene00017485	F15E6.4	F15E6.4	47.2596	20.2373	33.9869	166.559	187.557	161.775	515.891	101.484	5.08348	102.896	2.23398	0.316433	7.05988	1.66645e-12	3.49778e-11
WBGene00003658	nhr-68	H12C20.3	236.298	247.666	233.053	826.221	883.807	464.695	2174.72	717.017	3.03301	481.957	1.56577	0.222066	7.05093	1.77721e-12	3.72484e-11
WBGene00016013	ugt-66	C23G10.6	0.908838	0	0	76.7048	73.1931	19.5433	169.441	0.908838	186.437	28.3917	4.64673	0.659039	7.05077	1.77932e-12	3.72484e-11
WBGene00018656	txdc-12.2	F49H12.5	67.254	63.603	79.6264	412.015	472.096	175.889	1060	210.483	5.03602	211.747	2.22562	0.315751	7.04864	1.80675e-12	3.77727e-11
WBGene00000746	col-173	F41C6.5	1.81768	0	1.94211	123.824	136.322	14.1146	274.26	3.75978	72.9458	46.3367	4.46086	0.633577	7.04076	1.91197e-12	3.97109e-11
WBGene00017058	msrp-6	D2062.6	0	1.92736	0	78.8964	106.13	18.4575	203.484	1.92736	105.576	34.2352	4.55311	0.647499	7.03184	2.03834e-12	4.2225e-11
WBGene00006762	unc-25	Y37D8A.23	40.8977	26.9831	33.0158	168.751	169.259	127.031	465.041	100.897	4.60908	94.3229	2.11124	0.300308	7.03027	2.06138e-12	4.26467e-11
WBGene00006839	unc-115	F09B9.2	458.054	433.657	456.395	1184.54	1261.67	790.416	3236.62	1348.11	2.40087	764.122	1.24626	0.177332	7.02782	2.09784e-12	4.33445e-11
WBGene00007261	lron-3	C02C6.3	107.243	87.6951	105.845	339.693	337.603	242.119	919.415	300.783	3.05674	203.366	1.57567	0.224259	7.02609	2.12398e-12	4.38275e-11
WBGene00010214	slc-9B.2	F57G8.5	14.5414	13.4915	11.6526	112.866	124.428	70.5729	307.867	39.6856	7.75765	57.9254	2.73849	0.389945	7.02277	2.17512e-12	4.48243e-11
WBGene00020283	T06A4.3	T06A4.3	11.8149	10.6005	7.76843	197.241	251.601	39.0865	487.929	30.1838	16.1652	86.3521	3.49606	0.497996	7.02027	2.2144e-12	4.55748e-11
WBGene00001560	gei-3	T22H6.6	269.016	276.577	325.303	1003.74	965.234	554.812	2523.78	870.896	2.89792	565.78	1.50376	0.214537	7.00932	2.39474e-12	4.90953e-11
WBGene00008089	C44C10.9	C44C10.9	99.9722	58.7846	67.9738	313.394	315.645	220.405	849.444	226.731	3.74649	179.362	1.84399	0.263103	7.00864	2.40646e-12	4.92719e-11
WBGene00020554	T19A5.3	T19A5.3	4.54419	4.81841	8.73949	176.421	203.111	28.2292	407.761	18.1021	22.5256	70.9772	3.7796	0.539355	7.00763	2.42392e-12	4.95531e-11
WBGene00013723	Y106G6H.13	Y106G6H.13	8.17954	2.89105	3.88422	134.781	141.812	34.7436	311.337	14.9548	20.8185	54.3819	3.70475	0.528684	7.00748	2.42644e-12	4.95531e-11
WBGene00011401	T03F6.6	T03F6.6	5.45303	0.963682	0.971054	107.387	127.173	28.2292	262.789	7.38776	35.5708	45.0295	4.08204	0.582766	7.00459	2.4771e-12	5.05227e-11
WBGene00011918	T22C1.8	T22C1.8	0.908838	0	0	65.747	114.364	15.2003	195.312	0.908838	214.903	32.7034	4.6729	0.667478	7.00084	2.54433e-12	5.18273e-11
WBGene00011173	acs-18	R09E10.3	1.81768	0	0	97.5247	69.5335	20.629	187.687	1.81768	103.257	31.5841	4.51523	0.644989	7.00048	2.55094e-12	5.18953e-11
WBGene00016462	C35E7.10	C35E7.10	0.908838	0.963682	0	98.6205	108.875	13.0288	220.524	1.87252	117.769	37.0661	4.57411	0.653856	6.99559	2.64147e-12	5.36682e-11
WBGene00004227	ptr-13	K07C10.1	92.7015	79.9856	83.5106	374.758	326.624	209.547	910.929	256.198	3.55557	194.521	1.77612	0.254104	6.98973	2.75417e-12	5.58865e-11
WBGene00003482	mua-3	K08E5.3	90.8838	90.5861	95.1633	1631.62	1358.65	465.781	3456.05	276.633	12.4933	622.114	3.25026	0.465185	6.98704	2.80745e-12	5.67499e-11
WBGene00017613	F20A1.1	F20A1.1	39.9889	12.5279	13.5948	174.23	215.92	132.46	522.609	66.1115	7.90497	98.1201	2.75419	0.394335	6.9844	2.8607e-12	5.77528e-11
WBGene00010246	F58D5.7	F58D5.7	0	0	1.94211	69.0344	107.96	19.5433	196.537	1.94211	101.198	33.0799	4.52129	0.647434	6.98339	2.88135e-12	5.80957e-11
WBGene00001604	gln-3	Y105C5B.28	1002.45	974.282	850.643	2520.3	2626.72	1581.92	6728.94	2827.37	2.37993	1592.72	1.23359	0.176703	6.98116	2.92742e-12	5.89497e-11
WBGene00194674	F23D12.11	F23D12.11	265.381	174.426	183.529	505.156	537.969	565.669	1608.79	623.336	2.58094	372.022	1.34387	0.192694	6.97409	3.07848e-12	6.19129e-11
WBGene00008743	F13D12.9	F13D12.9	6.36187	5.78209	5.82632	142.452	169.259	31.4864	343.197	17.9703	19.098	60.1946	3.63322	0.521093	6.97232	3.11766e-12	6.26215e-11
WBGene00007977	gska-3	C36B1.10	0.908838	3.85473	4.85527	82.1838	128.088	34.7436	245.015	9.61884	25.4724	42.439	3.85954	0.553686	6.97063	3.15517e-12	6.3215e-11
WBGene00009028	F21H7.2	F21H7.2	0	0.963682	0	72.3217	107.96	14.1146	194.396	0.963682	201.722	32.56	4.65393	0.668033	6.96662	3.24649e-12	6.49625e-11
WBGene00014116	ZK858.2	ZK858.2	4.54419	0.963682	1.94211	95.3332	121.684	27.1434	244.16	7.44998	32.7733	41.935	4.01962	0.577364	6.96202	3.3542e-12	6.69489e-11
WBGene00004232	ptr-18	Y38F1A.3	9.99722	10.6005	11.6526	174.23	222.324	43.4295	439.983	32.2504	13.6427	78.7056	3.32968	0.478657	6.95629	3.49349e-12	6.95542e-11
WBGene00003958	pcp-3	F23B2.11	421.701	486.659	406.872	1283.16	1324.8	784.988	3392.95	1315.23	2.57973	784.696	1.34469	0.193611	6.94532	3.7761e-12	7.50867e-11
WBGene00012296	spe-46	W06D4.2	1.81768	1.92736	1.94211	81.088	129.003	21.7147	231.806	5.68715	40.7596	39.5821	4.14861	0.597576	6.9424	3.85487e-12	7.64613e-11
WBGene00008245	fipr-10	C50H2.12	0	0	1.94211	42.7356	65.8738	36.9151	145.524	1.94211	74.9312	24.5778	4.37765	0.630918	6.93853	3.96196e-12	7.84875e-11
WBGene00001070	dpy-8	C31H2.2	4.54419	1.92736	4.85527	173.134	166.514	19.5433	359.191	11.3268	31.7116	61.753	4.01065	0.578302	6.93521	4.05611e-12	8.02524e-11
WBGene00020146	got-1.2	T01C8.5	191.765	182.136	167.021	494.198	575.481	371.322	1441	540.922	2.66397	330.321	1.38886	0.200462	6.92831	4.25906e-12	8.40581e-11
WBGene00008254	C51E3.9	C51E3.9	49.0773	49.1478	55.3501	179.708	239.707	161.775	581.191	153.575	3.78441	122.461	1.85922	0.268417	6.9266	4.31067e-12	8.49711e-11
WBGene00003407	mrp-1	F57C12.5	206.306	194.664	206.835	702.397	656.908	397.38	1756.69	607.804	2.89021	394.082	1.4992	0.216465	6.92581	4.3349e-12	8.53426e-11
WBGene00016512	C38C3.3	C38C3.3	2.72651	0.963682	2.91316	76.7048	88.7467	30.4006	195.852	6.60336	29.6595	33.7426	3.93824	0.569402	6.91645	4.63087e-12	9.10566e-11
WBGene00012478	mxt-1	Y18D10A.8	54.5303	42.402	32.0448	175.325	203.111	157.432	535.868	128.977	4.15475	110.808	1.97622	0.28576	6.91568	4.65617e-12	9.14408e-11
WBGene00011339	T01G5.1	T01G5.1	19.9944	17.3463	20.3921	139.164	207.685	79.2588	426.109	57.7328	7.3807	80.6403	2.67761	0.387565	6.9088	4.88763e-12	9.57493e-11
WBGene00001441	fkh-9	K03C7.2	193.583	171.535	225.285	428.451	507.777	458.181	1394.41	590.402	2.3618	330.802	1.22343	0.177103	6.90803	4.91419e-12	9.61509e-11
WBGene00018487	F46C8.8	F46C8.8	1.81768	5.78209	1.94211	112.866	165.599	23.8862	302.351	9.54188	31.6868	51.9822	4.00149	0.579321	6.9072	4.94307e-12	9.65968e-11
WBGene00019489	K07E1.1	K07E1.1	74.5247	57.8209	57.2922	299.149	361.391	168.289	828.829	189.638	4.37059	169.744	2.04238	0.295769	6.90533	5.00878e-12	9.77605e-11
WBGene00044339	nspc-4	C03G5.11	19.9944	4.81841	5.82632	119.44	106.13	97.7163	323.287	30.6392	10.5514	58.9877	3.05611	0.442662	6.90393	5.05833e-12	9.86064e-11
WBGene00011968	T23G11.1	T23G11.1	15.4502	12.5279	2.91316	165.463	225.984	57.5441	448.991	30.8913	14.5346	79.9804	3.3799	0.489726	6.90162	5.14138e-12	1.00102e-10
WBGene00006048	ssp-31	ZK1225.6	0	1.92736	0.971054	63.5554	77.7677	26.0577	167.381	2.89842	57.749	28.3799	4.28479	0.620865	6.90133	5.15166e-12	1.0018e-10
WBGene00016358	C33F10.12	C33F10.12	2.72651	0	0	108.483	106.13	16.2861	230.899	2.72651	84.6864	38.9375	4.4446	0.644261	6.89875	5.2461e-12	1.01891e-10
WBGene00020841	T27A3.5	T27A3.5	0	0.963682	0	65.747	91.4914	16.2861	173.524	0.963682	180.064	29.0814	4.59145	0.665587	6.89835	5.26107e-12	1.02057e-10
WBGene00004237	ptr-23	ZK270.1	99.9722	81.913	68.9448	389.003	472.096	207.376	1068.47	250.83	4.25976	219.884	2.00924	0.291492	6.89296	5.4644e-12	1.05743e-10
WBGene00016354	rig-6	C33F10.5	131.782	116.606	126.237	658.566	629.461	262.748	1550.78	374.624	4.13955	320.9	1.97262	0.286365	6.88849	5.63862e-12	1.08981e-10
WBGene00018253	F40H6.1	F40H6.1	1.81768	1.92736	0	92.0458	115.279	17.3718	224.697	3.74504	59.9985	38.0736	4.31265	0.627097	6.87716	6.10574e-12	1.17723e-10
WBGene00045488	F57B1.9	F57B1.9	10.9061	7.70946	13.5948	96.4289	112.534	66.2299	275.193	32.2103	8.54365	51.2339	2.83783	0.412753	6.87537	6.18287e-12	1.19065e-10
WBGene00015855	C16C8.18	C16C8.18	0	0	0.971054	55.885	83.2572	19.5433	158.685	0.971054	163.416	26.6094	4.55268	0.66238	6.87321	6.27738e-12	1.20739e-10
WBGene00007777	C27D8.1	C27D8.1	0	2.89105	3.88422	99.7163	147.301	22.8005	269.818	6.77526	39.824	46.0989	4.12922	0.601394	6.86609	6.5987e-12	1.26765e-10
WBGene00011102	R07E3.1	R07E3.1	307.187	298.741	221.4	940.182	995.427	542.868	2478.48	827.329	2.99576	550.968	1.54679	0.225302	6.86539	6.63096e-12	1.27231e-10
WBGene00021146	lgc-45	W10G11.16	70.8894	53.0025	41.7553	225.731	241.537	174.804	642.072	165.647	3.87614	134.62	1.88569	0.27471	6.86427	6.68325e-12	1.28079e-10
WBGene00020167	T02G5.11	T02G5.11	44.5331	37.5836	65.0606	177.517	182.983	243.205	603.705	147.177	4.10189	125.147	1.96014	0.285801	6.85842	6.96267e-12	1.32953e-10
WBGene00001461	flp-18	Y48D7A.2	21.8121	9.63682	8.73949	101.908	125.343	92.2876	319.539	40.1884	7.95102	59.9545	2.75136	0.401252	6.85693	7.03559e-12	1.34184e-10
WBGene00011554	T07A5.1	T07A5.1	1.81768	7.70946	3.88422	128.207	149.131	30.4006	307.738	13.4113	22.9461	53.5249	3.76252	0.549267	6.85008	7.38079e-12	1.40094e-10
WBGene00006052	ssq-3	ZC477.1	4.54419	0	2.91316	435.026	497.713	112.917	1045.66	7.45735	140.218	175.519	4.6679	0.681851	6.84592	7.59859e-12	1.44056e-10
WBGene00009809	F47B8.8	F47B8.8	15.4502	13.4915	13.5948	83.2795	106.13	89.0304	278.44	42.5365	6.5459	53.4961	2.53282	0.370502	6.83618	8.13328e-12	1.53645e-10
WBGene00019963	R08E5.3	R08E5.3	134.508	129.133	92.2501	481.049	630.376	276.863	1388.29	355.892	3.90087	290.697	1.89516	0.277299	6.83437	8.23684e-12	1.55413e-10
WBGene00009803	F47B8.2	F47B8.2	19.0856	19.2736	10.6816	122.728	104.3	90.1162	317.144	49.0408	6.46694	61.0308	2.51627	0.368249	6.83307	8.31159e-12	1.56637e-10
WBGene00022649	ZK84.1	ZK84.1	20.9033	18.31	18.45	990.588	1167.43	170.461	2328.48	57.6633	40.3806	397.69	4.17016	0.610312	6.83283	8.32575e-12	1.56718e-10
WBGene00012683	asp-17	Y39B6A.24	11.8149	7.70946	6.79738	96.4289	91.4914	60.8013	248.722	26.3217	9.44929	45.8406	2.93788	0.430146	6.82997	8.49331e-12	1.59682e-10
WBGene00006814	unc-82	B0496.3	57.2568	53.0025	58.2632	392.29	326.624	142.232	861.146	168.523	5.10998	171.611	2.23605	0.3274	6.82972	8.50783e-12	1.59766e-10
WBGene00009548	F38H4.4	F38H4.4	0	0	0.971054	59.1723	73.1931	19.5433	151.909	0.971054	156.437	25.48	4.52051	0.662069	6.82785	8.6197e-12	1.61675e-10
WBGene00018538	marg-1	F47B7.7	7.2707	3.85473	3.88422	63.5554	90.5765	53.2011	207.333	15.0096	13.8133	37.0571	3.31417	0.485487	6.82649	8.70186e-12	1.63024e-10
WBGene00022515	ttr-48	ZC64.2	209.942	193.7	159.253	482.145	569.991	398.465	1450.6	562.895	2.57704	335.583	1.34241	0.196781	6.82184	8.98848e-12	1.68195e-10
WBGene00013266	Y57A10A.26	Y57A10A.26	142.688	135.879	107.787	341.884	326.624	319.207	987.715	386.354	2.55651	229.012	1.33005	0.195132	6.81616	9.35083e-12	1.74769e-10
WBGene00006779	unc-43	K11E8.1	641.64	594.592	523.398	1411.37	1533.4	1005.39	3950.16	1759.63	2.24488	951.631	1.15193	0.169329	6.80291	1.02526e-11	1.91397e-10
WBGene00008628	ttr-21	F09F3.6	3.63535	1.92736	3.88422	67.9386	65.8738	42.3437	176.156	9.44693	18.6469	30.9338	3.57141	0.525005	6.80263	1.02727e-11	1.91549e-10
WBGene00017923	F29B9.8	F29B9.8	233.571	259.23	204.892	553.371	588.29	460.352	1602.01	697.694	2.29615	383.285	1.18357	0.174034	6.80083	1.04018e-11	1.93728e-10
WBGene00009995	F53F4.13	F53F4.13	39.08	26.9831	6.79738	501.869	557.183	368.065	1427.12	72.8605	19.587	249.996	3.63747	0.535278	6.79549	1.07942e-11	2.00566e-10
WBGene00019495	sdz-24	K07E8.3	5.45303	4.81841	6.79738	83.2795	114.364	42.3437	239.988	17.0688	14.06	42.8427	3.33401	0.490723	6.79409	1.09002e-11	2.02298e-10
WBGene00011269	R17.3	R17.3	34.5358	31.8015	39.8132	220.252	211.345	108.574	540.171	106.151	5.08873	107.72	2.23024	0.328449	6.79022	1.11963e-11	2.07308e-10
WBGene00020414	T10E9.4	T10E9.4	9.99722	8.67314	4.85527	404.344	505.033	87.9447	997.321	23.5256	42.393	170.141	4.17705	0.615261	6.78908	1.12852e-11	2.08468e-10
WBGene00010516	K02E11.7	K02E11.7	2.72651	2.89105	0.971054	51.5018	66.7887	42.3437	160.634	6.58861	24.3806	27.8705	3.76757	0.555227	6.78563	1.1558e-11	2.13011e-10
WBGene00012926	Y47D3A.13	Y47D3A.13	6.36187	0	3.88422	95.3332	109.79	38.0008	243.124	10.2461	23.7284	42.2283	3.75875	0.554601	6.77739	1.22367e-11	2.24737e-10
WBGene00011114	R07E5.6	R07E5.6	0	1.92736	0	66.8428	100.641	17.3718	184.855	1.92736	95.9109	31.1304	4.42224	0.65284	6.77384	1.25405e-11	2.30049e-10
WBGene00016825	C50E10.1	C50E10.1	2.72651	0.963682	2.91316	87.6627	119.854	21.7147	229.231	6.60336	34.7143	39.3058	4.01209	0.592349	6.77319	1.25976e-11	2.30829e-10
WBGene00009790	lgc-44	F46F3.2	9.08838	12.5279	6.79738	99.7163	78.6826	68.4014	246.8	28.4136	8.68599	45.869	2.84583	0.420382	6.76963	1.29113e-11	2.36305e-10
WBGene00014247	ZK1307.4	ZK1307.4	0	0	0.971054	83.2795	96.9809	10.8574	191.118	0.971054	196.815	32.0148	4.56503	0.674614	6.76689	1.31583e-11	2.40547e-10
WBGene00009429	irg-5	F35E12.5	108.152	60.712	52.4369	314.49	387.924	231.262	933.675	221.301	4.21904	192.496	1.99229	0.295012	6.75326	1.4456e-11	2.63059e-10
WBGene00000745	col-172	F38B6.5	0	0	0.971054	92.0458	95.1511	9.77163	196.969	0.971054	202.84	32.9899	4.56411	0.676616	6.7455	1.52504e-11	2.77197e-10
WBGene00011732	arrd-17	T12D8.4	31.8093	23.1284	24.2764	129.302	142.727	107.488	379.517	79.214	4.79103	76.4552	2.15214	0.319082	6.74478	1.53263e-11	2.78177e-10
WBGene00012937	Y47D3A.31	Y47D3A.31	4.54419	1.92736	4.85527	93.1416	126.258	29.3149	248.715	11.3268	21.958	43.3402	3.69946	0.548929	6.73941	1.5903e-11	2.86759e-10
WBGene00020869	T28A11.2	T28A11.2	63.6187	79.0219	52.4369	225.731	225.984	192.175	643.891	195.077	3.30069	139.828	1.67467	0.248756	6.73217	1.67153e-11	3.01065e-10
WBGene00001429	fkb-4	ZC455.10	1.81768	4.81841	4.85527	138.069	171.089	19.5433	328.701	11.4914	28.6042	56.6987	3.89704	0.579152	6.72888	1.70972e-11	3.07594e-10
WBGene00019660	K11H12.4	K11H12.4	49.9861	25.0557	28.1606	204.912	231.473	123.774	560.159	103.202	5.42777	110.56	2.30395	0.342534	6.72618	1.74181e-11	3.13013e-10
WBGene00020886	ttr-6	T28B4.3	299.917	273.686	312.679	547.892	612.078	617.784	1777.75	886.282	2.00586	444.006	0.994716	0.147919	6.72475	1.75899e-11	3.15742e-10
WBGene00004300	ram-2	F38A3.2	39.9889	32.7652	52.4369	2659.47	3457.46	396.294	6513.22	125.191	52.0263	1106.4	4.28043	0.637352	6.71595	1.86841e-11	3.35004e-10
WBGene00019298	pnp-1	K02D7.1	388.983	391.255	365.116	814.167	895.701	661.214	2371.08	1145.35	2.07017	586.073	1.03924	0.154764	6.71497	1.88099e-11	3.3688e-10
WBGene00015197	B0454.6	B0454.6	21.8121	16.3826	21.3632	123.824	156.45	82.516	362.79	59.5579	6.09138	70.3913	2.44375	0.364114	6.7115	1.92628e-11	3.44214e-10
WBGene00017384	F11G11.4	F11G11.4	0.908838	0	0	59.1723	51.2352	22.8005	133.208	0.908838	146.57	22.3528	4.43408	0.660883	6.70932	1.95533e-11	3.49012e-10
WBGene00007055	tag-196	F41E6.6	190.856	128.17	155.369	492.007	473.925	348.522	1314.45	474.394	2.7708	298.141	1.43923	0.214644	6.70522	2.01101e-11	3.58145e-10
WBGene00023451	mlc-7	K08E3.10	189.038	121.424	131.092	419.685	495.883	355.036	1270.6	441.555	2.87757	285.36	1.49037	0.222425	6.70056	2.07627e-11	3.68939e-10
WBGene00021878	Y54G2A.13	Y54G2A.13	0	0	0.971054	72.3217	64.044	16.2861	152.652	0.971054	157.202	25.6038	4.46825	0.667547	6.69353	2.17847e-11	3.86667e-10
WBGene00006449	alg-4	ZK757.3	3.63535	0	0	283.808	333.944	112.917	730.668	3.63535	200.99	122.384	4.64751	0.694971	6.68735	2.27242e-11	4.02891e-10
WBGene00044554	F41E6.15	F41E6.15	9.08838	0.963682	5.82632	77.8006	59.4694	86.8589	224.129	15.8784	14.1154	40.0012	3.31372	0.495575	6.68662	2.28389e-11	4.04473e-10
WBGene00000699	col-125	C29F4.1	25.4475	9.63682	35.929	3661.01	4575.49	448.409	8684.91	71.0133	122.3	1459.32	4.58504	0.68692	6.67478	2.476e-11	4.36547e-10
WBGene00021879	clec-83	Y54G2A.14	224.483	234.175	263.156	613.639	741.08	460.352	1815.07	721.813	2.5146	422.814	1.30871	0.196132	6.67259	2.51335e-11	4.42641e-10
WBGene00001955	hlh-11	F58A4.7	259.928	294.887	275.779	671.715	702.654	501.61	1875.98	830.594	2.2586	451.096	1.16048	0.173926	6.67228	2.51862e-11	4.43076e-10
WBGene00007877	nfki-1	C33A11.1	88.1573	94.4408	106.816	300.245	308.326	224.748	833.318	289.414	2.87933	187.122	1.49263	0.224081	6.66111	2.7177e-11	4.77041e-10
WBGene00008832	obr-2	F14H8.1	147.232	147.443	105.845	394.482	401.647	302.921	1099.05	400.52	2.74406	249.928	1.42609	0.214281	6.65524	2.82845e-11	4.95932e-10
WBGene00022856	cth-2	ZK1127.10	1259.65	1150.64	1057.48	2591.53	2858.19	1844.67	7294.39	3467.76	2.10348	1793.69	1.06079	0.159443	6.6531	2.86982e-11	5.0263e-10
WBGene00014006	ZK596.1	ZK596.1	14.5414	16.3826	11.6526	120.536	84.1721	80.3445	285.053	42.5766	6.69505	54.6049	2.54732	0.383411	6.64384	3.05615e-11	5.34086e-10
WBGene00022038	Y65B4BL.6	Y65B4BL.6	2.72651	0.963682	0.971054	92.0458	129.003	14.1146	235.163	4.66125	50.4507	39.9708	4.16789	0.627496	6.6421	3.09241e-11	5.39827e-10
WBGene00007337	C05C12.5	C05C12.5	0.908838	0	0.971054	71.2259	98.8107	13.0288	183.065	1.87989	97.3808	30.8242	4.37158	0.658334	6.64038	3.12875e-11	5.45572e-10
WBGene00011089	kmo-1	R07B7.5	51.8038	40.4746	52.4369	211.486	180.238	145.489	537.213	144.715	3.71221	113.655	1.82592	0.275411	6.6298	3.36149e-11	5.85512e-10
WBGene00001428	fkb-3	C05C8.3	61.801	49.1478	31.0737	293.67	323.88	136.803	754.352	142.022	5.3115	149.396	2.27527	0.343233	6.62894	3.38107e-11	5.87867e-10
WBGene00017841	F26G1.5	F26G1.5	4.54419	4.81841	6.79738	141.356	163.77	23.8862	329.012	16.16	20.3597	57.5286	3.62895	0.547534	6.62781	3.407e-11	5.90845e-10
WBGene00019236	H23N18.5	H23N18.5	0.908838	2.89105	5.82632	134.781	204.941	15.2003	354.922	9.62621	36.8704	60.7581	4.03071	0.608578	6.62316	3.51606e-11	6.09093e-10
WBGene00010136	F55H12.5	F55H12.5	0	0	1.94211	54.7892	105.215	17.3718	177.376	1.94211	91.3317	29.8864	4.34704	0.657116	6.61534	3.70699e-11	6.41467e-10
WBGene00017968	skpo-3	F32A5.2	98.1545	102.15	81.5685	1181.25	1261.67	401.723	2844.64	281.873	10.0919	521.086	2.99686	0.453104	6.61406	3.73917e-11	6.4633e-10
WBGene00001067	dpy-5	F27C1.8	13.6326	1.92736	3.88422	2772.33	3499.55	370.236	6642.11	19.4442	341.6	1110.26	4.71582	0.713782	6.60681	3.92697e-11	6.77318e-10
WBGene00016481	C36C5.12	C36C5.12	6.36187	0.963682	7.76843	62.4597	96.9809	58.6298	218.07	15.094	14.4475	38.8607	3.33028	0.504261	6.60427	3.99482e-11	6.88272e-10
WBGene00022849	acs-6	ZK1127.2	0.908838	4.81841	4.85527	90.95	76.8528	35.8293	203.632	10.5825	19.2423	35.7024	3.57232	0.542052	6.59036	4.38763e-11	7.54311e-10
WBGene00004965	spe-11	F48C1.7	0	0	2.91316	78.8964	107.045	16.2861	202.227	2.91316	69.4185	34.1901	4.26975	0.647986	6.58926	4.42011e-11	7.59072e-10
WBGene00006893	spon-1	F10E7.4	70.8894	70.3488	77.6843	306.819	279.964	173.718	760.501	218.922	3.47384	163.237	1.73988	0.264608	6.5753	4.85554e-11	8.29363e-10
WBGene00017279	F09C12.8	F09C12.8	0	1.92736	0.971054	40.544	67.7036	31.4864	139.734	2.89842	48.2104	23.7721	4.09446	0.622954	6.57264	4.94301e-11	8.43395e-10
WBGene00012925	wht-8	Y47D3A.11	0.908838	0	0.971054	51.5018	61.2992	22.8005	135.602	1.87989	72.1326	22.9136	4.22794	0.643361	6.57165	4.97624e-11	8.48152e-10
WBGene00008598	spin-3	F09A5.1	7.2707	5.78209	1.94211	77.8006	88.7467	44.5152	211.063	14.9949	14.0756	37.6762	3.29855	0.502146	6.5689	5.0689e-11	8.63019e-10
WBGene00017673	icmt-1	F21F3.3	0.908838	0	0	60.2681	60.3843	17.3718	138.024	0.908838	151.869	23.1555	4.39019	0.668396	6.56825	5.09095e-11	8.65844e-10
WBGene00006824	unc-95	Y105E8A.6	89.0661	72.2761	100.019	321.065	347.667	205.204	873.936	261.361	3.34379	189.216	1.69	0.257339	6.56724	5.12573e-11	8.70516e-10
WBGene00012177	decr-1.2	W01C9.4	0	0.963682	0	72.3217	78.6826	11.9431	162.947	0.963682	169.088	27.3185	4.43576	0.675448	6.56713	5.1294e-11	8.70516e-10
WBGene00002135	inx-13	Y8G1A.2	271.743	232.247	204.892	614.735	730.101	460.352	1805.19	708.882	2.54653	419.012	1.32424	0.201724	6.56464	5.21602e-11	8.83328e-10
WBGene00003597	nhl-1	F54G8.4	44.5331	41.4383	30.1027	174.23	199.451	122.688	496.369	116.074	4.27631	102.074	2.00571	0.305783	6.55924	5.40813e-11	9.14885e-10
WBGene00001008	dlk-1	F33E2.2	266.29	275.613	300.056	690.344	665.143	500.525	1856.01	841.958	2.2044	449.662	1.12601	0.17172	6.55728	5.47994e-11	9.26046e-10
WBGene00009016	F21D9.2	F21D9.2	0	0.963682	0.971054	56.9807	86.9168	16.2861	160.184	1.93474	82.7935	27.0197	4.28551	0.654033	6.55244	5.66026e-11	9.54484e-10
WBGene00019994	cdh-1	R10F2.1	48.1684	55.8935	47.5816	302.436	204.026	142.232	648.694	151.644	4.27775	133.39	2.00557	0.306308	6.54756	5.8486e-11	9.82654e-10
WBGene00008354	gcsh-1	D1025.2	149.049	100.223	110.7	345.172	387.924	285.549	1018.64	359.973	2.82978	229.769	1.46629	0.223944	6.54755	5.84881e-11	9.82654e-10
WBGene00019830	hrg-1	R02E12.6	52.7126	58.7846	75.7422	249.839	199.451	181.318	630.608	187.239	3.36792	136.308	1.69871	0.259747	6.53986	6.15753e-11	1.03285e-09
WBGene00017262	F08F3.4	F08F3.4	188.129	169.608	109.729	545.7	549.863	351.779	1447.34	467.467	3.09614	319.135	1.58656	0.242614	6.53946	6.17406e-11	1.03453e-09
WBGene00008270	C53A5.13	C53A5.13	39.08	36.6199	58.2632	201.624	232.388	135.717	569.729	133.963	4.25288	117.282	2.00044	0.30599	6.53759	6.25198e-11	1.04538e-09
WBGene00019255	H32C10.1	H32C10.1	0	0	0.971054	63.5554	71.3633	14.1146	149.033	0.971054	153.476	25.0007	4.39612	0.672708	6.53496	6.36246e-11	1.06273e-09
WBGene00015467	basl-1	C05D2.3	2.72651	0	0	71.2259	64.9589	22.8005	158.985	2.72651	58.3108	26.952	4.15392	0.635789	6.53349	6.42542e-11	1.07099e-09
WBGene00008019	C38H2.2	C38H2.2	137.235	107.932	113.613	355.034	433.669	263.834	1052.54	358.78	2.93365	235.22	1.51548	0.232099	6.52945	6.60109e-11	1.09797e-09
WBGene00005012	F26F4.2	F26F4.2	4.54419	0.963682	0.971054	66.8428	80.5124	30.4006	177.756	6.47893	27.436	30.7058	3.79176	0.580748	6.52909	6.61684e-11	1.0985e-09
WBGene00001478	fmo-3	Y39A1A.19	46.3507	28.9105	45.6395	155.601	217.75	141.146	514.497	120.901	4.25553	105.9	1.99956	0.306256	6.52906	6.61816e-11	1.0985e-09
WBGene00016942	C55B7.3	C55B7.3	36.3535	53.0025	41.7553	268.467	268.07	117.26	653.796	131.111	4.98657	130.818	2.19705	0.336518	6.52878	6.63091e-11	1.09947e-09
WBGene00007210	agmo-1	BE10.2	5.45303	0.963682	2.91316	121.632	121.684	20.629	263.945	9.32987	28.2903	45.5457	3.82923	0.587008	6.5233	6.87771e-11	1.13683e-09
WBGene00006047	ssp-19	C55C2.2	1.81768	1.92736	0	41.6398	94.2362	28.2292	164.105	3.74504	43.8193	27.975	4.04373	0.619965	6.5225	6.91444e-11	1.14171e-09
WBGene00003497	mup-4	K07D8.1	397.162	328.616	357.348	2984.91	2838.06	1181.28	7004.26	1083.13	6.46671	1347.9	2.50416	0.383996	6.52132	6.96929e-11	1.14957e-09
WBGene00012591	nspe-1	Y38E10A.13	11.8149	6.74577	13.5948	127.111	121.684	52.1154	300.91	32.1554	9.35798	55.5109	2.90611	0.445771	6.51929	7.06398e-11	1.16398e-09
WBGene00012085	T27D12.1	T27D12.1	119.058	100.223	101.961	341.884	379.689	233.433	955.007	321.241	2.97286	212.708	1.53295	0.235447	6.51081	7.47475e-11	1.22911e-09
WBGene00013079	ttr-26	Y51A2D.11	10.9061	8.67314	4.85527	81.088	92.4063	56.4583	229.953	24.4345	9.41099	42.3978	2.90684	0.446592	6.50894	7.56827e-11	1.2432e-09
WBGene00017553	nep-8	F18A12.4	0	0	0.971054	49.3103	59.4694	19.5433	128.323	0.971054	132.148	21.549	4.3377	0.666991	6.50339	7.85319e-11	1.28734e-09
WBGene00013514	Y73F4A.1	Y73F4A.1	40.8977	35.6562	41.7553	130.398	159.195	146.574	436.168	118.309	3.68667	92.4128	1.81548	0.279676	6.49138	8.50559e-11	1.39141e-09
WBGene00015476	C05D9.9	C05D9.9	19.0856	16.3826	12.6237	106.291	134.492	71.6586	312.442	48.0919	6.49677	60.089	2.50582	0.386429	6.48457	8.89845e-11	1.45119e-09
WBGene00011911	T22B3.3	T22B3.3	0	0.963682	0	75.6091	93.3212	8.68589	177.616	0.963682	184.31	29.7633	4.41933	0.68244	6.47578	9.43254e-11	1.53513e-09
WBGene00077701	poml-3	E01A2.10	29.0828	31.8015	39.8132	189.571	225.984	99.8878	515.442	100.698	5.11872	102.69	2.22752	0.344061	6.47419	9.53195e-11	1.54972e-09
WBGene00007521	C11E4.7	C11E4.7	52.7126	36.6199	40.7843	180.804	172.919	135.717	489.44	130.117	3.76154	103.259	1.83904	0.284108	6.47302	9.60606e-11	1.56017e-09
WBGene00017536	F17A9.4	F17A9.4	110.878	127.206	103.903	338.597	352.242	246.462	937.301	341.987	2.74075	213.215	1.4238	0.219981	6.47241	9.64521e-11	1.56493e-09
WBGene00021791	Y51H7C.13	Y51H7C.13	14.5414	7.70946	9.71054	1056.34	1196.71	118.345	2371.39	31.9614	74.1954	400.558	4.33553	0.67004	6.47055	9.76447e-11	1.58013e-09
WBGene00015865	C16E9.1	C16E9.1	8.17954	0	1.94211	115.057	107.96	34.7436	257.761	10.1217	25.4663	44.6471	3.74385	0.578604	6.47049	9.76875e-11	1.58013e-09
WBGene00019967	cyp-33C8	R08F11.3	40.8977	36.6199	33.0158	156.697	194.877	115.088	466.662	110.533	4.22191	96.1992	1.98798	0.307279	6.46963	9.82449e-11	1.58753e-09
WBGene00185014	F17C8.9	F17C8.9	43.6242	23.1284	29.1316	138.069	166.514	128.117	432.7	95.8842	4.51273	88.0974	2.0685	0.319921	6.46567	1.0085e-10	1.62631e-09
WBGene00011393	T03D8.6	T03D8.6	64.5275	68.4214	74.7712	267.371	282.708	165.032	715.112	207.72	3.44267	153.805	1.72699	0.267211	6.46303	1.02628e-10	1.6533e-09
WBGene00009386	tag-290	F35B12.6	10.9061	4.81841	11.6526	88.7585	100.641	57.5441	246.943	27.3771	9.02005	45.72	2.8612	0.443033	6.4582	1.05955e-10	1.70517e-09
WBGene00006589	tnt-4	T08B1.2	19.9944	6.74577	18.45	167.655	154.62	66.2299	388.505	45.1902	8.59711	72.2826	2.81088	0.435901	6.44845	1.13001e-10	1.81487e-09
WBGene00013987	ZK512.8	ZK512.8	3.63535	5.78209	3.88422	69.0344	129.003	32.5721	230.609	13.3017	17.3369	40.6518	3.46508	0.537465	6.44709	1.14021e-10	1.8294e-09
WBGene00004210	ptc-3	Y110A2AL.8	162.682	177.317	203.921	725.409	744.74	338.75	1808.9	543.921	3.32567	392.137	1.68078	0.260785	6.44509	1.15534e-10	1.84807e-09
WBGene00008986	F20G2.2	F20G2.2	336.27	287.177	243.735	571.999	610.248	664.471	1846.72	867.182	2.12956	452.317	1.07615	0.166989	6.44446	1.16011e-10	1.85385e-09
WBGene00018174	F38B6.4	F38B6.4	155.411	174.426	144.687	567.616	512.352	308.349	1388.32	474.525	2.9257	310.474	1.51065	0.234451	6.44332	1.16888e-10	1.86598e-09
WBGene00015453	C04G6.2	C04G6.2	0	0.963682	0	71.2259	95.1511	8.68589	175.063	0.963682	181.66	29.3378	4.4006	0.683122	6.44189	1.17994e-10	1.88143e-09
WBGene00018237	irg-7	F40F4.6	2593.82	3096.31	2806.35	8324.67	7916.75	4291.92	20533.3	8496.48	2.41669	4838.3	1.25153	0.194284	6.44176	1.18093e-10	1.88143e-09
WBGene00020187	gsp-4	T03F1.5	3.63535	0.963682	10.6816	337.501	426.35	124.86	888.711	15.2806	58.1593	150.665	4.21782	0.654811	6.44128	1.18468e-10	1.88551e-09
WBGene00008548	F07A11.5	F07A11.5	118.149	122.388	70.8869	339.693	307.411	284.463	931.567	311.423	2.99132	207.165	1.53879	0.238913	6.44078	1.18858e-10	1.88983e-09
WBGene00000753	col-180	C44C10.1	5.45303	7.70946	7.76843	1046.47	1294.6	91.2019	2432.28	20.9309	116.205	408.868	4.45171	0.691492	6.43784	1.2119e-10	1.92496e-09
WBGene00006760	unc-23	H14N18.1	94.5192	95.4045	97.1054	328.735	385.179	207.376	921.29	287.029	3.20974	201.386	1.63457	0.25391	6.43758	1.21393e-10	1.92627e-09
WBGene00015172	B0410.3	B0410.3	48.1684	24.092	30.1027	208.199	211.345	111.831	531.375	102.363	5.19108	105.623	2.23899	0.347835	6.43693	1.21914e-10	1.9326e-09
WBGene00007457	C08F11.10	C08F11.10	0.908838	0.963682	0	47.1187	77.7677	18.4575	143.344	1.87252	76.5513	24.2027	4.20243	0.653264	6.43297	1.25133e-10	1.98164e-09
WBGene00011493	T05F1.8	T05F1.8	1.81768	0	0.971054	58.0765	54.8948	23.8862	136.858	2.78873	49.0752	23.2744	4.04419	0.629317	6.42632	1.30733e-10	2.0662e-09
WBGene00009706	argk-1	F44G3.2	13.6326	32.7652	23.3053	179.708	198.536	84.6875	462.932	69.7031	6.64149	88.7726	2.53153	0.393958	6.42589	1.31102e-10	2.06998e-09
WBGene00022389	pde-6	Y95B8A.10	270.834	232.247	193.24	616.926	555.353	459.267	1631.55	696.321	2.34309	387.978	1.20822	0.188113	6.42284	1.33754e-10	2.10766e-09
WBGene00003736	nhx-9	ZK822.3	13.6326	6.74577	16.5079	129.302	118.024	59.7155	307.042	36.8863	8.32402	57.3214	2.77511	0.432153	6.42159	1.34855e-10	2.12078e-09
WBGene00006950	wrt-4	ZK678.5	0.908838	1.92736	3.88422	254.222	336.688	46.6867	637.597	6.72042	94.8746	107.386	4.36332	0.679728	6.41922	1.36974e-10	2.15198e-09
WBGene00020140	ant-1.4	T01B11.4	1.81768	1.92736	1.94211	72.3217	116.194	16.2861	204.802	5.68715	36.0113	35.0815	3.93507	0.613202	6.41724	1.38763e-10	2.17578e-09
WBGene00008191	C49A1.10	C49A1.10	53.6214	38.5473	40.7843	175.325	173.834	136.803	485.962	132.953	3.65514	103.152	1.80107	0.2807	6.41634	1.39593e-10	2.18664e-09
WBGene00015937	C17H12.12	C17H12.12	6.36187	0.963682	0.971054	120.536	130.833	19.5433	270.912	8.2966	32.6534	46.5348	3.88693	0.605988	6.4142	1.41564e-10	2.21096e-09
WBGene00009581	F40F9.3	F40F9.3	0	0.963682	0.971054	61.3639	55.8098	18.4575	135.631	1.93474	70.1032	22.9276	4.16191	0.650979	6.39331	1.62336e-10	2.52792e-09
WBGene00007934	C34E7.4	C34E7.4	79.0689	74.2035	50.4948	406.536	511.437	150.917	1068.89	203.767	5.24564	212.11	2.25193	0.352289	6.3923	1.6341e-10	2.54215e-09
WBGene00001251	elt-3	K02B9.4	58.1656	44.3294	36.9001	226.827	221.409	130.288	578.525	139.395	4.15025	119.653	1.96254	0.307168	6.38916	1.66804e-10	2.5924e-09
WBGene00020070	rmd-6	R13H9.1	0	0.963682	0	43.8313	75.023	16.2861	135.14	0.963682	140.233	22.684	4.30681	0.674222	6.38782	1.68269e-10	2.60751e-09
WBGene00012339	W07G4.5	W07G4.5	110.878	113.714	129.15	441.601	413.541	239.948	1095.09	353.743	3.09572	241.472	1.5855	0.248289	6.3857	1.70614e-10	2.64126e-09
WBGene00017955	F31E8.5	F31E8.5	0	1.92736	0	61.3639	108.875	11.9431	182.182	1.92736	94.5238	30.6849	4.26674	0.668419	6.38333	1.73277e-10	2.67728e-09
WBGene00004969	spe-15	F47G6.4	126.328	132.024	108.758	573.095	614.822	236.691	1424.61	367.111	3.88059	298.62	1.87882	0.294383	6.38223	1.74532e-10	2.69404e-09
WBGene00018073	F35H10.10	F35H10.10	110.878	125.279	135.948	532.551	527.905	244.291	1304.75	372.104	3.5064	279.475	1.74883	0.274064	6.3811	1.75818e-10	2.70862e-09
WBGene00017362	F10G2.1	F10G2.1	153.594	138.77	134.977	349.555	353.157	295.32	998.032	427.34	2.33545	237.562	1.20417	0.188731	6.38034	1.76693e-10	2.71946e-09
WBGene00018531	F47B3.7	F47B3.7	0	0	2.91316	70.1301	66.7887	20.629	157.548	2.91316	54.0814	26.7435	4.08867	0.640913	6.37944	1.77733e-10	2.73282e-09
WBGene00001559	gei-1	F45H7.2	91.7926	105.041	102.932	357.225	308.326	217.147	882.699	299.766	2.94463	197.077	1.51862	0.238419	6.36954	1.89595e-10	2.90676e-09
WBGene00006592	dpy-31	R151.5	91.7926	56.8572	67.0027	258.605	237.878	196.518	693.001	215.653	3.21351	151.442	1.63203	0.256371	6.36588	1.94175e-10	2.9741e-09
WBGene00021675	Y48G1BR.1	Y48G1BR.1	32.7182	38.5473	48.5527	167.655	258.006	123.774	549.435	119.818	4.58557	111.542	2.09011	0.328525	6.36211	1.99005e-10	3.04304e-09
WBGene00017904	lim-8	F28F5.3	81.7954	88.6587	55.3501	353.938	444.648	175.889	974.476	225.804	4.31558	200.047	2.01236	0.316308	6.36203	1.99102e-10	3.04304e-09
WBGene00008074	nkb-2	C43F9.6	0	0.963682	2.91316	59.1723	95.1511	19.5433	173.867	3.87684	44.8475	29.6239	4.01723	0.63145	6.36192	1.99251e-10	3.04304e-09
WBGene00004398	rol-8	ZK1290.3	2.72651	0	2.91316	1051.95	1391.58	149.832	2593.37	5.63968	459.843	433.168	4.58459	0.720816	6.36027	2.01394e-10	3.07281e-09
WBGene00009645	F42G10.1	F42G10.1	57.2568	96.3682	73.8001	318.873	370.54	184.575	873.988	227.425	3.84297	183.569	1.86719	0.293927	6.35258	2.1173e-10	3.22031e-09
WBGene00011718	T11G6.3	T11G6.3	23.6298	43.3657	31.0737	155.601	198.536	111.831	465.969	98.0692	4.75143	94.0063	2.13337	0.335833	6.35248	2.11873e-10	3.22031e-09
WBGene00008495	F01D5.5	F01D5.5	6.36187	0.963682	0	48.2145	72.2782	54.2868	174.78	7.32555	23.8589	30.3508	3.65726	0.575866	6.35087	2.14094e-10	3.24474e-09
WBGene00004962	spe-8	F53G12.6	0	0.963682	0.971054	63.5554	51.2352	18.4575	133.248	1.93474	68.8715	22.5305	4.13905	0.651826	6.34993	2.15418e-10	3.26169e-09
WBGene00014007	ZK596.2	ZK596.2	0	2.89105	0.971054	65.747	80.5124	19.5433	165.803	3.8621	42.9307	28.2775	3.98711	0.628887	6.33994	2.2985e-10	3.46697e-09
WBGene00020164	T02G5.4	T02G5.4	235.389	301.632	278.693	599.394	506.862	591.727	1697.98	815.714	2.08159	418.949	1.04465	0.164866	6.33638	2.35226e-10	3.54469e-09
WBGene00004908	snf-9	C49C3.1	109.969	105.041	90.308	333.118	339.433	218.233	890.784	305.319	2.91756	199.351	1.50558	0.237697	6.33404	2.38824e-10	3.5921e-09
WBGene00015348	C02F5.5	C02F5.5	0.908838	1.92736	0.971054	70.1301	127.173	10.8574	208.161	3.80726	54.6747	35.328	4.0951	0.646706	6.33224	2.41623e-10	3.63075e-09
WBGene00008150	mam-2	C47E12.6	0	0	0.971054	63.5554	93.3212	8.68589	165.563	0.971054	170.498	27.7556	4.33637	0.684967	6.33078	2.43928e-10	3.66193e-09
WBGene00010651	K08C9.2	K08C9.2	0	0	1.94211	221.348	230.558	46.6867	498.593	1.94211	256.728	83.4226	4.47357	0.707278	6.32505	2.5315e-10	3.79678e-09
WBGene00018497	msrp-3	F46F5.6	0	2.89105	0	70.1301	79.5975	17.3718	167.099	2.89105	57.799	28.3318	4.09701	0.647777	6.32472	2.53687e-10	3.79858e-09
WBGene00044724	R02E4.3	R02E4.3	0.908838	0.963682	0	53.6934	90.5765	13.0288	157.299	1.87252	84.0038	26.5285	4.19636	0.663496	6.32461	2.53873e-10	3.79858e-09
WBGene00008659	clec-151	F10F2.7	1.81768	0	0	89.8542	81.4274	9.77163	181.053	1.81768	99.607	30.4785	4.24619	0.671552	6.32295	2.56622e-10	3.83435e-09
WBGene00020917	W01B11.6	W01B11.6	118.149	97.3319	113.613	351.746	363.221	230.176	945.144	329.094	2.87196	212.373	1.48458	0.234822	6.32216	2.57931e-10	3.85029e-09
WBGene00018877	aman-1	F55D10.1	92.7015	72.2761	94.1922	373.662	421.775	185.661	981.099	259.17	3.78554	206.711	1.84576	0.292409	6.31227	2.74971e-10	4.09694e-09
WBGene00022858	ZK1193.2	ZK1193.2	179.041	194.664	207.806	481.049	474.84	362.636	1318.53	581.51	2.26742	316.673	1.16404	0.184441	6.31119	2.76895e-10	4.11787e-09
WBGene00007823	C30H6.5	C30H6.5	0	0	0.971054	97.5247	88.7467	5.42868	191.7	0.971054	197.414	32.1119	4.36124	0.691168	6.30995	2.79121e-10	4.13933e-09
WBGene00000169	aqp-1	F32A5.5	202.671	185.027	196.153	385.716	459.287	396.294	1241.3	583.851	2.12605	304.191	1.07491	0.170408	6.30786	2.82926e-10	4.19185e-09
WBGene00044388	C27D6.11	C27D6.11	0	3.85473	0.971054	62.4597	82.3423	23.8862	168.688	4.82578	34.9556	28.919	3.88116	0.615809	6.30255	2.92789e-10	4.32989e-09
WBGene00044049	sfxn-5	C41C4.10	54.5303	45.293	53.408	237.785	232.388	128.117	598.29	153.231	3.90449	125.254	1.88441	0.299346	6.29508	3.07235e-10	4.53086e-09
WBGene00010368	H06A10.1	H06A10.1	0.908838	7.70946	1.94211	93.1416	94.2362	31.4864	218.864	10.5604	20.725	38.2374	3.57049	0.56792	6.28696	3.23742e-10	4.75661e-09
WBGene00001042	dnj-24	W03A5.7	79.9777	73.2398	66.0317	221.348	224.154	182.404	627.906	219.249	2.86389	141.193	1.47972	0.235371	6.28675	3.24172e-10	4.75852e-09
WBGene00010679	K08F4.5	K08F4.5	0.908838	0	0	54.7892	73.1931	11.9431	139.925	0.908838	153.961	23.4724	4.27478	0.680453	6.28226	3.33696e-10	4.89379e-09
WBGene00001603	gln-2	K03H1.1	0	0.963682	0	252.03	339.433	44.5152	635.979	0.963682	659.947	106.157	4.51751	0.719402	6.27954	3.39587e-10	4.971e-09
WBGene00015196	B0454.5	B0454.5	33.627	37.5836	20.3921	132.59	169.259	114.002	415.851	91.6027	4.53973	84.5757	2.07196	0.330115	6.27647	3.4634e-10	5.06051e-09
WBGene00007794	C28D4.7	C28D4.7	0	0	0.971054	49.3103	67.7036	14.1146	131.128	0.971054	135.037	22.0166	4.25023	0.67724	6.27581	3.47822e-10	5.0775e-09
WBGene00017636	F20D6.6	F20D6.6	0	0.963682	0	66.8428	65.8738	10.8574	143.574	0.963682	148.985	24.0896	4.27434	0.681325	6.27357	3.52852e-10	5.13676e-09
WBGene00015794	C15F1.1	C15F1.1	39.9889	31.8015	33.9869	197.241	261.665	95.5448	554.451	105.777	5.24169	110.038	2.24623	0.358262	6.26979	3.61525e-10	5.25818e-09
WBGene00013852	hhat-1	ZC101.3	0	0.963682	2.91316	74.5133	101.555	14.1146	190.183	3.87684	49.0562	32.3434	4.02892	0.642723	6.26852	3.64492e-10	5.29648e-09
WBGene00017179	wht-4	F02E11.1	0	0	0.971054	52.5976	56.7247	15.2003	124.523	0.971054	128.234	20.9156	4.22872	0.675462	6.26049	3.83769e-10	5.55624e-09
WBGene00020382	T09B4.8	T09B4.8	219.03	246.703	202.95	575.286	617.567	403.894	1596.75	668.683	2.3879	377.572	1.23465	0.197275	6.25853	3.88629e-10	5.62148e-09
WBGene00015907	C17F3.1	C17F3.1	0.908838	0	0.971054	51.5018	55.8098	18.4575	125.769	1.87989	66.9023	21.2748	4.08437	0.653254	6.25234	4.0436e-10	5.83839e-09
WBGene00007543	fipr-7	C12D8.16	0	0	0.971054	29.5862	57.6396	24.9719	112.198	0.971054	115.542	18.8615	4.19443	0.67092	6.25176	4.05854e-10	5.85463e-09
WBGene00003738	nid-1	F54F3.1	618.919	624.466	628.272	1896.8	1716.38	973.906	4587.09	1871.66	2.45082	1076.46	1.26947	0.203065	6.25155	4.06398e-10	5.85716e-09
WBGene00008333	C55A6.4	C55A6.4	23.6298	26.9831	10.6816	124.919	140.897	90.1162	355.932	61.2945	5.80692	69.5378	2.36345	0.378439	6.24527	4.23061e-10	6.08618e-09
WBGene00010595	haao-1	K06A4.5	107.243	87.6951	90.308	337.501	389.753	201.947	929.202	285.246	3.25755	202.408	1.65016	0.264231	6.24513	4.23439e-10	6.08618e-09
WBGene00010059	F54E4.3	F54E4.3	32.7182	18.31	25.2474	128.207	130.833	98.8021	357.841	76.2755	4.69143	72.3528	2.10885	0.337785	6.24319	4.28728e-10	6.15104e-09
WBGene00022160	Y71G12B.25	Y71G12B.25	31.8093	31.8015	18.45	196.145	203.111	82.516	481.772	82.0609	5.87091	93.9722	2.37619	0.381237	6.23284	4.58056e-10	6.55405e-09
WBGene00014092	ZK822.5	ZK822.5	191.765	173.463	125.266	460.229	476.67	342.007	1278.91	490.494	2.60739	294.9	1.35293	0.217264	6.22712	4.75083e-10	6.79155e-09
WBGene00000681	col-107	C34H4.4	18.1768	26.0194	35.929	1993.23	2498.63	230.176	4722.04	80.1252	58.9332	800.36	4.15599	0.667904	6.22244	4.89495e-10	6.99127e-09
WBGene00000683	col-109	Y38C1BA.3	6.36187	0.963682	8.73949	1077.16	1315.65	152.003	2544.8	16.065	158.406	426.812	4.40088	0.707565	6.21975	4.97961e-10	7.09304e-09
WBGene00021018	W04B5.1	W04B5.1	9.08838	12.5279	8.73949	59.1723	108.875	69.4872	237.534	30.3557	7.82502	44.6483	2.69541	0.433417	6.21897	5.00417e-10	7.12163e-09
WBGene00009971	F53C11.1	F53C11.1	95.428	59.7483	56.3211	277.233	309.241	181.318	767.792	211.497	3.63027	163.215	1.78836	0.287822	6.21342	5.18437e-10	7.35828e-09
WBGene00015332	tyr-1	C02C2.1	81.7954	63.603	72.8291	258.605	235.133	173.718	667.456	218.227	3.05853	147.614	1.56573	0.252125	6.21013	5.29403e-10	7.50721e-09
WBGene00018135	F37A4.5	F37A4.5	1.81768	0.963682	0.971054	55.885	85.087	16.2861	157.258	3.75241	41.9085	26.8351	3.92542	0.632355	6.20762	5.37916e-10	7.61432e-09
WBGene00000441	ceh-18	ZC64.3	58.1656	43.3657	33.0158	201.624	206.771	130.288	538.683	134.547	4.00368	112.205	1.91202	0.308213	6.20356	5.51996e-10	7.80666e-09
WBGene00000771	cpb-2	C30B5.3	1.81768	0	1.94211	46.0229	68.6186	23.8862	138.528	3.75978	36.8446	23.7146	3.85796	0.622028	6.20223	5.56684e-10	7.86594e-09
WBGene00017483	lgc-22	F15E6.2	65.4363	28.9105	62.1475	301.34	297.347	146.574	745.262	156.494	4.76223	150.293	2.1271	0.342999	6.20147	5.59382e-10	7.89704e-09
WBGene00016234	C29G2.6	C29G2.6	43.6242	33.7289	47.5816	155.601	193.962	124.86	474.423	124.935	3.79736	99.8929	1.84774	0.297963	6.20124	5.60195e-10	7.9015e-09
WBGene00004256	pxn-1	ZK994.3	107.243	74.2035	74.7712	393.386	425.435	183.49	1002.31	256.218	3.91195	209.755	1.88388	0.303812	6.2008	5.61763e-10	7.91656e-09
WBGene00006825	unc-96	F13C5.6	48.1684	58.7846	59.2343	200.528	242.452	141.146	584.126	166.187	3.51487	125.052	1.74978	0.2824	6.1961	5.78807e-10	8.14952e-09
WBGene00018837	F54G2.1	F54G2.1	26.3563	27.9468	23.3053	154.505	140.897	82.516	377.918	77.6084	4.86955	75.9211	2.15402	0.348027	6.18923	6.04587e-10	8.50495e-09
WBGene00009058	F22E12.1	F22E12.1	79.0689	48.1841	75.7422	215.869	232.388	191.09	639.347	202.995	3.14957	140.39	1.60397	0.259608	6.17844	6.47388e-10	9.08289e-09
WBGene00000951	deg-3	K03B8.9	0.908838	0	0.971054	59.1723	44.8308	18.4575	122.461	1.87989	65.1424	20.7234	4.04481	0.655136	6.174	6.65816e-10	9.33319e-09
WBGene00021968	Y57G7A.5	Y57G7A.5	0	0	3.88422	67.9386	73.1931	21.7147	162.846	3.88422	41.9252	27.7884	3.92403	0.635644	6.17332	6.68708e-10	9.36546e-09
WBGene00003887	osm-7	T05D4.4	58.1656	30.8378	37.8711	271.754	290.028	109.659	671.441	126.875	5.29217	133.053	2.25164	0.364819	6.17194	6.74577e-10	9.43101e-09
WBGene00010079	F55A11.6	F55A11.6	42.7154	38.5473	29.1316	135.877	142.727	128.117	406.721	110.394	3.68425	86.1858	1.80578	0.292936	6.1644	7.0752e-10	9.87416e-09
WBGene00003519	nac-3	K08E5.2	100.881	79.0219	67.0027	264.084	284.538	197.604	746.226	246.906	3.02231	165.522	1.54929	0.251407	6.16248	7.16129e-10	9.97972e-09
WBGene00000615	col-38	F54C9.4	55.4391	16.3826	28.1606	2766.85	3656.91	380.008	6803.77	99.9823	68.0498	1150.63	4.18301	0.678791	6.16244	7.16341e-10	9.97972e-09
WBGene00001725	grl-16	Y65B4BR.6	26.3563	9.63682	27.1895	2343.88	2827.08	241.034	5412	63.1826	85.6564	912.53	4.24941	0.689864	6.15978	7.28446e-10	1.01217e-08
WBGene00021909	Y55B1BL.1	Y55B1BL.1	9.99722	23.1284	12.6237	124.919	102.47	72.7444	300.134	45.7493	6.56041	57.6472	2.49949	0.405993	6.15649	7.43737e-10	1.03161e-08
WBGene00219326	F36D3.16	F36D3.16	0	0.963682	0.971054	64.6512	55.8098	14.1146	134.576	1.93474	69.5576	22.7517	4.07061	0.66131	6.15536	7.49055e-10	1.03808e-08
WBGene00019160	nlp-49	H05L03.3	24.5386	6.74577	7.76843	110.674	119.854	83.6017	314.13	39.0528	8.04371	58.8637	2.71136	0.440513	6.15501	7.50732e-10	1.0395e-08
WBGene00020806	T25F10.3	T25F10.3	36.3535	19.2736	26.2185	165.463	211.345	85.7732	462.582	81.8456	5.65188	90.7379	2.32772	0.378396	6.15154	7.67328e-10	1.06062e-08
WBGene00013906	ugt-5	ZC455.6	38.1712	56.8572	36.9001	178.613	188.472	129.203	496.288	131.928	3.76179	104.703	1.83476	0.298271	6.15132	7.68386e-10	1.06116e-08
WBGene00017789	F25E5.8	F25E5.8	98.1545	65.5304	79.6264	289.287	260.751	193.261	743.299	243.311	3.05493	164.435	1.5627	0.254402	6.14264	8.11598e-10	1.11889e-08
WBGene00021787	Y51H7C.9	Y51H7C.9	0.908838	0	0.971054	36.1609	74.108	18.4575	128.726	1.87989	68.4754	21.7677	4.05326	0.659917	6.14207	8.14539e-10	1.12197e-08
WBGene00015994	C18H7.4	C18H7.4	0	0	0.971054	38.3524	75.9379	14.1146	128.405	0.971054	132.232	21.5627	4.18641	0.681743	6.14074	8.21404e-10	1.13045e-08
WBGene00003759	nlp-21	Y47D3B.2	39.9889	10.6005	7.76843	149.027	179.323	135.717	464.067	58.3578	7.95209	87.0708	2.69948	0.439973	6.13555	8.4865e-10	1.16693e-08
WBGene00012439	Y12A6A.1	Y12A6A.1	42.7154	36.6199	27.1895	143.548	192.132	112.917	448.596	106.525	4.21119	92.5202	1.97449	0.321925	6.1334	8.60221e-10	1.18182e-08
WBGene00000726	col-153	F17C11.3	2.72651	12.5279	2.91316	108.483	98.8107	42.3437	249.637	18.1675	13.7408	44.6341	3.22338	0.525985	6.12828	8.88365e-10	1.21736e-08
WBGene00013672	catp-1	Y105E8A.12	93.6103	53.9662	96.1344	279.425	331.199	208.461	819.085	243.711	3.36089	177.133	1.68854	0.275532	6.12827	8.88393e-10	1.21736e-08
WBGene00018986	cdo-1	F56F10.3	28.174	21.201	27.1895	158.889	168.344	77.0873	404.32	76.5645	5.28078	80.1474	2.24804	0.366961	6.12609	9.00634e-10	1.23307e-08
WBGene00011398	qdpr-1	T03F6.1	358.991	299.705	221.4	703.493	685.271	598.241	1987	880.096	2.25771	477.85	1.15542	0.188633	6.12524	9.05443e-10	1.23858e-08
WBGene00000964	dhp-2	C47E12.8	39.9889	25.0557	46.6106	164.368	130.833	144.403	439.603	111.655	3.93715	91.8764	1.88861	0.308573	6.12046	9.3305e-10	1.27415e-08
WBGene00019205	kcc-2	H16O14.1	310.823	347.889	296.171	806.497	792.316	530.925	2129.74	954.883	2.23036	514.103	1.1398	0.186318	6.11748	9.50657e-10	1.29708e-08
WBGene00011708	T11B7.5	T11B7.5	1.81768	0	1.94211	48.2145	79.5975	19.5433	147.355	3.75978	39.1925	25.1858	3.86383	0.631775	6.11584	9.60485e-10	1.30824e-08
WBGene00012917	Y46G5A.29	Y46G5A.29	5.45303	0.963682	3.88422	117.249	149.131	14.1146	280.494	10.3009	27.23	48.4659	3.7078	0.606366	6.11478	9.66901e-10	1.31585e-08
WBGene00021779	Y51H7C.1	Y51H7C.1	144.505	118.533	95.1633	595.01	635.865	223.662	1454.54	358.201	4.06067	302.123	1.92851	0.315487	6.11278	9.79093e-10	1.3313e-08
WBGene00015056	B0222.5	B0222.5	32.7182	25.0557	48.5527	196.145	204.026	105.316	505.488	106.327	4.7541	101.969	2.12344	0.34739	6.11256	9.80476e-10	1.33204e-08
WBGene00011590	bus-19	T07F10.4	3.63535	1.92736	3.88422	112.866	123.513	13.0288	249.408	9.44693	26.4009	43.1425	3.68643	0.603332	6.11012	9.95577e-10	1.35024e-08
WBGene00006788	unc-53	F45E10.1	86.3396	81.913	90.308	290.383	269.9	185.661	745.943	258.561	2.88498	167.417	1.48797	0.243626	6.10761	1.01135e-09	1.37046e-08
WBGene00004228	ptr-14	R09H10.4	59.9833	34.6925	53.408	236.689	244.282	129.203	610.174	148.084	4.12046	126.376	1.94616	0.31886	6.10347	1.03789e-09	1.40522e-08
WBGene00007507	C10C5.3	C10C5.3	74.5247	65.5304	47.5816	374.758	416.286	131.374	922.418	187.637	4.91598	185.009	2.16184	0.354367	6.10058	1.05684e-09	1.42844e-08
WBGene00021981	lgc-26	Y58G8A.1	18.1768	18.31	19.4211	120.536	131.748	65.1442	317.428	55.9078	5.67771	62.2226	2.33176	0.382447	6.09695	1.08113e-09	1.46003e-08
WBGene00014053	ZK669.3	ZK669.3	22.721	18.31	24.2764	139.164	147.301	70.5729	357.039	65.3073	5.46706	70.391	2.28721	0.375529	6.09063	1.12466e-09	1.51367e-08
WBGene00013292	Y57G11A.4	Y57G11A.4	16.3591	25.0557	16.5079	129.302	139.067	68.4014	336.771	57.9227	5.81414	65.7823	2.35908	0.387555	6.08708	1.1499e-09	1.54632e-08
WBGene00000740	col-167	T10E10.2	5.45303	9.63682	21.3632	1455.2	1790.49	168.289	3413.98	36.453	93.6541	575.072	4.23481	0.695755	6.08663	1.1531e-09	1.54931e-08
WBGene00003750	nlp-12	M01D7.5	13.6326	8.67314	5.82632	70.1301	78.6826	65.1442	213.957	28.132	7.60546	40.3482	2.6471	0.434964	6.08579	1.15916e-09	1.55614e-08
WBGene00012827	Y43F8C.5	Y43F8C.5	4.54419	0.963682	0.971054	96.4289	114.364	13.0288	223.822	6.47893	34.5462	38.3835	3.81661	0.627197	6.08518	1.16363e-09	1.55774e-08
WBGene00012118	grsp-2	T28C6.1	13.6326	14.4552	24.2764	144.643	161.025	59.7155	365.384	52.3642	6.97775	69.6247	2.56318	0.421224	6.08509	1.16428e-09	1.55774e-08
WBGene00012357	W09D6.4	W09D6.4	0	0	2.91316	51.5018	103.385	15.2003	170.087	2.91316	58.3858	28.8334	4.01607	0.660013	6.08484	1.16609e-09	1.55885e-08
WBGene00012087	T27E7.1	T27E7.1	0	0	2.91316	292.574	328.454	77.0873	698.116	2.91316	239.642	116.838	4.34873	0.714991	6.08222	1.18533e-09	1.5819e-08
WBGene00017387	mpst-4	F11G11.9	0	0.963682	0	44.9271	78.6826	10.8574	134.467	0.963682	139.535	22.5718	4.17236	0.686112	6.08117	1.1931e-09	1.59093e-08
WBGene00009306	maph-1.1	F32A7.5	402.615	359.453	357.348	842.657	817.933	606.927	2267.52	1119.42	2.02562	564.489	1.00604	0.165455	6.08044	1.19855e-09	1.59686e-08
WBGene00018729	F53A9.6	F53A9.6	12.7237	21.201	14.5658	112.866	137.237	61.887	311.99	48.4905	6.43403	60.0801	2.47332	0.407118	6.0752	1.23837e-09	1.64714e-08
WBGene00010513	K02E11.4	K02E11.4	0	0.963682	0	46.0229	28.3623	26.0577	100.443	0.963682	104.228	16.9011	4.08697	0.672806	6.07452	1.24363e-09	1.65275e-08
WBGene00007335	C05C12.1	C05C12.1	0	0.963682	0	51.5018	34.7667	19.5433	105.812	0.963682	109.8	17.7959	4.09959	0.675755	6.06669	1.30574e-09	1.7324e-08
WBGene00007763	C27B7.6	C27B7.6	0	0.963682	0	46.0229	61.2992	13.0288	120.351	0.963682	124.887	20.2191	4.13508	0.68203	6.0629	1.33687e-09	1.76858e-08
WBGene00023477	nspc-1	C03G5.8	18.1768	3.85473	11.6526	81.088	101.555	82.516	265.159	33.6841	7.87194	49.8073	2.6821	0.442436	6.06212	1.34342e-09	1.7735e-08
WBGene00019965	R08F11.1	R08F11.1	193.583	203.337	155.369	392.29	385.179	404.98	1182.45	552.288	2.141	289.123	1.08197	0.178581	6.05873	1.37204e-09	1.8091e-08
WBGene00009143	F26A3.5	F26A3.5	1.81768	0	0	64.6512	66.7887	11.9431	143.383	1.81768	78.8826	24.2001	4.06196	0.670439	6.05865	1.37267e-09	1.8091e-08
WBGene00015759	C14C6.5	C14C6.5	112.696	76.1309	72.8291	225.731	243.367	288.806	757.905	261.656	2.89657	169.927	1.49006	0.246016	6.05677	1.38885e-09	1.82891e-08
WBGene00015389	scav-1	C03F11.3	298.099	305.487	267.04	670.619	605.673	496.182	1772.47	870.626	2.03586	440.517	1.01277	0.167238	6.05588	1.39653e-09	1.83749e-08
WBGene00010868	somi-1	M04G12.4	69.0717	86.7314	55.3501	309.011	294.602	160.689	764.302	211.153	3.61966	162.576	1.78243	0.294387	6.05473	1.40653e-09	1.84912e-08
WBGene00010524	K03B8.6	K03B8.6	29.9917	36.6199	43.6974	246.551	208.6	93.3734	548.525	110.309	4.97262	109.806	2.17458	0.359372	6.05105	1.43908e-09	1.88878e-08
WBGene00002056	ifc-2	M6.1	1190.58	1210.38	1154.58	2838.08	3233.31	1742.61	7813.99	3555.55	2.19769	1894.92	1.11883	0.185035	6.0466	1.47936e-09	1.94004e-08
WBGene00020047	ttr-32	R13A5.3	20.9033	9.63682	17.479	84.3753	112.534	82.516	279.426	48.0191	5.81906	54.5741	2.35416	0.389534	6.04352	1.50786e-09	1.97578e-08
WBGene00015634	C09D4.3	C09D4.3	0	2.89105	2.91316	82.1838	94.2362	15.2003	191.62	5.80421	33.014	32.9041	3.7832	0.62618	6.04172	1.52475e-09	1.99627e-08
WBGene00000739	col-166	T07H6.3	358.991	352.708	287.432	2532.36	2783.17	1016.25	6331.77	999.131	6.33728	1221.82	2.45226	0.406587	6.03134	1.62602e-09	2.12534e-08
WBGene00016877	C52D10.3	C52D10.3	56.348	40.4746	41.7553	252.03	246.112	110.745	608.887	138.578	4.39383	124.578	2.0228	0.335497	6.02926	1.6471e-09	2.14935e-08
WBGene00016414	C34F11.2	C34F11.2	0.908838	0	0.971054	64.6512	63.1291	10.8574	138.638	1.87989	73.7477	23.4196	4.03464	0.669311	6.02804	1.65955e-09	2.16383e-08
WBGene00012212	W02D9.6	W02D9.6	118.149	115.642	90.308	275.042	239.707	326.807	841.556	324.099	2.5966	194.276	1.3438	0.222986	6.0264	1.67657e-09	2.18422e-08
WBGene00000594	col-3	T28C6.6	3.63535	1.92736	0.971054	84.3753	129.918	10.8574	225.15	6.53377	34.4595	38.614	3.79864	0.630678	6.02311	1.71097e-09	2.22538e-08
WBGene00016322	C32E8.4	C32E8.4	2.72651	0	0	53.6934	128.088	10.8574	192.639	2.72651	70.6539	32.5609	4.04727	0.671973	6.02296	1.7126e-09	2.22568e-08
WBGene00271781	Y71F9AM.9	Y71F9AM.9	0.908838	0	0.971054	33.9693	43.001	26.0577	103.028	1.87989	54.8052	17.4846	3.92133	0.651193	6.02177	1.72519e-09	2.24021e-08
WBGene00001754	gst-6	F11G11.3	27.2651	16.3826	33.0158	161.08	151.876	84.6875	397.643	76.6636	5.18686	79.0512	2.2218	0.369066	6.02006	1.74358e-09	2.26223e-08
WBGene00017808	nspd-9	F26A1.10	1.81768	0	0	29.5862	60.3843	24.9719	114.942	1.81768	63.2359	19.46	3.9647	0.65957	6.01104	1.84332e-09	2.38775e-08
WBGene00018400	F43H9.4	F43H9.4	17.2679	15.4189	21.3632	121.632	107.045	67.3157	295.993	54.05	5.47627	58.3404	2.28456	0.380291	6.0074	1.88526e-09	2.44008e-08
WBGene00000626	col-49	K09H9.3	2.72651	0.963682	0	1184.54	1670.63	146.574	3001.75	3.6902	813.439	500.907	4.38528	0.730699	6.00148	1.95523e-09	2.52445e-08
WBGene00011132	R08A2.1	R08A2.1	0.908838	1.92736	0	60.2681	72.2782	13.0288	145.575	2.8362	51.3275	24.7352	3.92705	0.654408	6.00092	1.96197e-09	2.5311e-08
WBGene00018418	F44E2.4	F44E2.4	10.9061	13.4915	12.6237	230.115	218.664	24.9719	473.751	37.0213	12.7967	85.1287	3.1458	0.524327	5.9997	1.97685e-09	2.54616e-08
WBGene00022709	ZK354.8	ZK354.8	9.08838	0.963682	0.971054	84.3753	118.024	31.4864	233.886	11.0231	21.2177	40.8181	3.51194	0.586344	5.98955	2.10417e-09	2.69919e-08
WBGene00016288	C31H1.5	C31H1.5	0.908838	0.963682	1.94211	64.6512	56.7247	16.2861	137.662	3.81463	36.0879	23.5794	3.7862	0.632191	5.98902	2.11116e-09	2.70596e-08
WBGene00010485	ant-1.3	K01H12.2	7.2707	1.92736	16.5079	117.249	148.216	47.7724	313.237	25.706	12.1854	56.4906	3.10001	0.517736	5.98762	2.12933e-09	2.72705e-08
WBGene00008313	C54G4.3	C54G4.3	0	0	3.88422	53.6934	71.3633	22.8005	147.857	3.88422	38.0662	25.2902	3.81731	0.63762	5.98681	2.13999e-09	2.7385e-08
WBGene00050943	ZC412.10	ZC412.10	16.3591	15.4189	16.5079	107.387	103.385	61.887	272.659	48.2859	5.64676	53.4908	2.31822	0.387376	5.98441	2.17171e-09	2.77685e-08
WBGene00003526	nas-7	C07D10.4	15.4502	7.70946	7.76843	99.7163	127.173	45.6009	272.49	30.9281	8.81043	50.5697	2.7913	0.466456	5.98405	2.17653e-09	2.78078e-08
WBGene00012728	Y39G8B.9	Y39G8B.9	0.908838	0.963682	0.971054	38.3524	62.2142	19.5433	120.11	2.84357	42.239	20.4922	3.8376	0.641346	5.98366	2.18179e-09	2.78525e-08
WBGene00010456	K01C8.1	K01C8.1	317.184	220.683	268.011	818.55	786.826	469.038	2074.41	805.879	2.5741	480.049	1.3334	0.222932	5.9812	2.215e-09	2.8231e-08
WBGene00000036	ace-2	Y44E3A.2	60.8921	26.9831	53.408	174.23	257.091	157.432	588.752	141.283	4.16718	121.673	1.95639	0.327292	5.97749	2.26606e-09	2.88124e-08
WBGene00003747	nlp-9	E03D2.2	17.2679	17.3463	9.71054	99.7163	83.2572	72.7444	255.718	44.3247	5.76919	50.0071	2.33915	0.391432	5.97589	2.28835e-09	2.90725e-08
WBGene00010065	F54F7.3	F54F7.3	75.4336	58.7846	70.8869	296.957	366.881	144.403	808.241	205.105	3.94062	168.891	1.88779	0.315994	5.97413	2.31317e-09	2.93408e-08
WBGene00018930	F56B3.6	F56B3.6	5.45303	0.963682	4.85527	100.812	72.2782	26.0577	199.148	11.272	17.6675	35.07	3.38272	0.566409	5.97222	2.34046e-09	2.96633e-08
WBGene00003577	ndg-4	F56F3.2	419.883	451.003	333.072	940.182	898.446	677.5	2516.13	1203.96	2.08988	620.014	1.04882	0.175645	5.97123	2.35471e-09	2.98201e-08
WBGene00000007	aat-6	T11F9.4	106.334	130.097	125.266	289.287	342.178	252.977	884.441	361.697	2.44525	207.69	1.26596	0.212116	5.96824	2.3982e-09	3.03224e-08
WBGene00010661	tyr-2	K08E3.1	78.1601	95.4045	71.858	391.195	479.415	158.518	1029.13	245.423	4.19329	212.425	1.96477	0.329337	5.96583	2.434e-09	3.07506e-08
WBGene00009377	F34D10.8	F34D10.8	0.908838	0	0.971054	49.3103	96.066	8.68589	154.062	1.87989	81.9526	25.9903	4.04187	0.677997	5.96148	2.49963e-09	3.15546e-08
WBGene00001444	flp-1	F23B2.5	21.8121	1.92736	2.91316	118.345	108.875	104.231	331.45	26.6526	12.4359	59.6838	3.10367	0.521139	5.95555	2.59194e-09	3.26939e-08
WBGene00003163	mdl-1	R03E9.1	94.5192	76.1309	102.932	313.394	377.86	190.004	881.258	273.582	3.22119	192.473	1.63098	0.273875	5.95522	2.59725e-09	3.27299e-08
WBGene00007903	lgc-21	C33G3.3	5.45303	2.89105	7.76843	142.452	173.834	14.1146	330.4	16.1125	20.5058	57.7521	3.49564	0.587126	5.95381	2.61975e-09	3.29661e-08
WBGene00020954	W02G9.4	W02G9.4	31.8093	22.1647	16.5079	101.908	104.3	116.174	322.382	70.4819	4.57397	65.4773	2.06518	0.347114	5.94957	2.68844e-09	3.37768e-08
WBGene00012383	ttr-17	Y5F2A.2	208.124	209.119	187.413	418.589	439.159	370.236	1227.98	604.656	2.03088	305.44	1.00939	0.169749	5.94639	2.74123e-09	3.4394e-08
WBGene00000140	anc-1	ZK973.6	107.243	146.48	140.803	309.011	336.688	286.635	932.334	394.525	2.36318	221.143	1.21912	0.205059	5.94522	2.76094e-09	3.46055e-08
WBGene00008358	nspc-18	D1025.7	12.7237	0	9.71054	73.4175	94.2362	92.2876	259.941	22.4343	11.5868	47.0626	3.04186	0.511701	5.9446	2.77126e-09	3.47075e-08
WBGene00012781	nspd-7	Y43C5A.1	0.908838	10.6005	2.91316	292.574	337.603	100.974	731.151	14.4225	50.6952	124.262	3.97103	0.668322	5.94179	2.81922e-09	3.52802e-08
WBGene00008284	C53D6.7	C53D6.7	66.3452	68.4214	59.2343	216.965	246.112	147.66	610.737	194.001	3.14812	134.123	1.60074	0.269807	5.93292	2.97601e-09	3.71253e-08
WBGene00021235	Y19D10B.6	Y19D10B.6	5.45303	11.5642	7.76843	101.908	76.8528	43.4295	222.19	24.7856	8.96447	41.1626	2.80625	0.473095	5.93168	2.99858e-09	3.73774e-08
WBGene00008320	slc-25A29	C54G10.4	15.4502	9.63682	8.73949	69.0344	96.9809	62.9727	228.988	33.8266	6.76947	43.8024	2.51332	0.423909	5.92892	3.0493e-09	3.79501e-08
WBGene00017114	E03H12.7	E03H12.7	0	2.89105	0	53.6934	87.8318	14.1146	155.64	2.89105	53.8351	26.4218	3.9239	0.661847	5.92872	3.05308e-09	3.79673e-08
WBGene00012252	W04E12.7	W04E12.7	20.9033	13.4915	12.6237	113.961	117.109	59.7155	290.786	47.0185	6.1845	56.3008	2.41508	0.407372	5.92844	3.05834e-09	3.8003e-08
WBGene00001768	gst-20	Y48E1B.10	67.254	94.4408	58.2632	209.295	214.09	210.633	634.017	219.958	2.88245	142.329	1.48418	0.250464	5.92573	3.10912e-09	3.86037e-08
WBGene00011203	R10E4.7	R10E4.7	5.45303	2.89105	6.79738	67.9386	110.705	29.3149	207.958	15.1415	13.7344	37.1833	3.1861	0.537749	5.92488	3.12516e-09	3.87639e-08
WBGene00008724	F13A7.1	F13A7.1	0	2.89105	1.94211	168.751	298.262	45.6009	512.614	4.83315	106.062	86.2411	4.14752	0.700454	5.92119	3.1962e-09	3.95919e-08
WBGene00006603	tps-2	F19H8.1	284.466	370.054	292.287	799.922	784.081	533.097	2117.1	946.807	2.23604	510.651	1.14221	0.193029	5.91733	3.27216e-09	4.05013e-08
WBGene00011026	R05D7.1	R05D7.1	5.45303	7.70946	6.79738	67.9386	87.8318	38.0008	193.771	19.9599	9.70804	35.6218	2.88096	0.486929	5.91658	3.28707e-09	4.06541e-08
WBGene00012514	Y26E6A.3	Y26E6A.3	55.4391	26.9831	33.9869	165.463	182.983	124.86	473.306	116.409	4.06588	98.2858	1.92159	0.325694	5.89997	3.63569e-09	4.47565e-08
WBGene00013173	Y53F4B.27	Y53F4B.27	0.908838	0.963682	5.82632	105.195	96.9809	15.2003	217.376	7.69884	28.2349	37.5125	3.66522	0.62134	5.89889	3.65945e-09	4.50141e-08
WBGene00015293	C01C4.3	C01C4.3	13.6326	18.31	19.4211	89.8542	98.8107	72.7444	261.409	51.3636	5.08939	52.1288	2.19583	0.372293	5.89812	3.67664e-09	4.51616e-08
WBGene00001071	dpy-9	T21D12.2	8.17954	8.67314	3.88422	82.1838	126.258	32.5721	241.014	20.7369	11.6225	43.6252	3.04082	0.515866	5.8946	3.75595e-09	4.60583e-08
WBGene00001752	gst-4	K08F4.7	61.801	51.0751	40.7843	220.252	188.472	131.374	540.099	153.66	3.51489	115.627	1.73935	0.295193	5.89224	3.80985e-09	4.66471e-08
WBGene00015497	nhr-76	C05G6.1	77.2512	66.494	67.0027	225.731	199.451	166.118	591.3	210.748	2.80572	133.675	1.44685	0.245561	5.892	3.81559e-09	4.66814e-08
WBGene00009313	F32B4.2	F32B4.2	0	3.85473	0.971054	85.4711	93.3212	11.9431	190.735	4.82578	39.5243	32.5935	3.8134	0.647368	5.89063	3.84731e-09	4.69609e-08
WBGene00045416	Y37H2A.14	Y37H2A.14	5.45303	2.89105	0	88.7585	125.343	16.2861	230.388	8.34407	27.6109	39.7886	3.64534	0.619088	5.88825	3.90313e-09	4.7569e-08
WBGene00020707	wago-10	T22H9.3	0	0.963682	1.94211	61.3639	69.5335	11.9431	142.84	2.90579	49.1572	24.291	3.87366	0.658023	5.88682	3.93699e-09	4.79081e-08
WBGene00000694	col-120	Y11D7A.11	7.2707	0.963682	2.91316	906.213	1275.39	102.059	2283.66	11.1475	204.858	382.468	4.24198	0.720979	5.88364	4.0133e-09	4.87992e-08
WBGene00017975	F32B5.1	F32B5.1	1.81768	4.81841	3.88422	101.908	96.066	16.2861	214.26	10.5203	20.3663	37.4634	3.46777	0.589424	5.88333	4.02102e-09	4.88558e-08
WBGene00003625	nhr-31	C26B2.3	161.773	138.77	151.484	538.03	539.799	263.834	1341.66	452.028	2.9681	298.948	1.52214	0.258748	5.88271	4.0361e-09	4.90014e-08
WBGene00020353	T08B6.4	T08B6.4	8.17954	1.92736	0.971054	276.137	410.796	78.1731	765.107	11.078	69.0657	129.364	4.04199	0.687354	5.88052	4.08991e-09	4.96167e-08
WBGene00000224	atgp-1	F26D10.9	196.309	212.974	195.182	487.624	475.755	350.693	1314.07	604.465	2.17394	319.756	1.10331	0.187641	5.8799	4.10509e-09	4.97628e-08
WBGene00022010	catp-7	Y59H11AR.2	333.544	350.78	371.914	831.7	865.509	558.069	2255.28	1056.24	2.1352	551.919	1.07867	0.183463	5.87953	4.11428e-09	4.98362e-08
WBGene00010829	M02B1.4	M02B1.4	2.72651	0	0	52.5976	80.5124	14.1146	147.225	2.72651	53.9974	24.9919	3.89197	0.662231	5.87705	4.17642e-09	5.05117e-08
WBGene00021720	Y49F6B.8	Y49F6B.8	0	0.963682	0	52.5976	57.6396	9.77163	120.009	0.963682	124.532	20.1621	4.05105	0.689335	5.87674	4.18424e-09	5.05628e-08
WBGene00020530	T15B12.1	T15B12.1	74.5247	71.3125	60.2054	277.233	269.9	146.574	693.707	206.043	3.36682	149.958	1.68554	0.286821	5.87663	4.18701e-09	5.05628e-08
WBGene00020559	best-17	T19C3.1	33.627	20.2373	14.5658	144.643	153.706	79.2588	377.608	68.4301	5.51815	74.3397	2.28317	0.388702	5.87384	4.25804e-09	5.13034e-08
WBGene00004119	pqn-31	F21C10.8	7.2707	1.92736	1.94211	55.885	60.3843	40.1723	156.442	11.1402	14.043	27.9303	3.18096	0.541745	5.87169	4.31384e-09	5.19363e-08
WBGene00009723	F45D3.3	F45D3.3	121.784	62.6393	113.613	459.133	430.01	213.89	1103.03	298.037	3.70099	233.512	1.80516	0.307563	5.86925	4.3778e-09	5.26664e-08
WBGene00015392	nspc-7	C03G5.2	23.6298	15.4189	10.6816	99.7163	101.555	74.9158	276.188	49.7303	5.55371	54.3196	2.28864	0.390263	5.86436	4.50878e-09	5.4201e-08
WBGene00009355	F33A8.7	F33A8.7	1.81768	0	0.971054	46.0229	122.598	8.68589	177.307	2.78873	63.5799	30.016	3.94991	0.673907	5.86122	4.59488e-09	5.51774e-08
WBGene00013684	Y105E8A.27	Y105E8A.27	0	2.89105	0	55.885	76.8528	14.1146	146.852	2.89105	50.7956	24.9572	3.87495	0.66138	5.85888	4.65991e-09	5.58056e-08
WBGene00044447	ZK688.10	ZK688.10	0.908838	0.963682	0	41.6398	51.2352	16.2861	109.161	1.87252	58.2963	18.5056	3.88433	0.662995	5.85876	4.66336e-09	5.58056e-08
WBGene00007357	C06A12.3	C06A12.3	84.5219	66.494	67.9738	175.325	224.154	204.119	603.598	218.99	2.75628	137.098	1.42348	0.243045	5.85686	4.7171e-09	5.64062e-08
WBGene00022012	Y59H11AR.4	Y59H11AR.4	14.5414	6.74577	10.6816	66.8428	64.044	85.7732	216.66	31.9688	6.77724	41.4381	2.50626	0.428087	5.85457	4.78259e-09	5.71032e-08
WBGene00007947	C35A5.3	C35A5.3	227.21	187.918	158.282	385.716	413.541	464.695	1263.95	573.409	2.20428	306.227	1.12042	0.191532	5.84978	4.9223e-09	5.8683e-08
WBGene00021207	ptp-5.3	Y18H1A.1	1.81768	1.92736	0	59.1723	76.8528	13.0288	149.054	3.74504	39.8004	25.4665	3.78188	0.64675	5.84752	4.98961e-09	5.93517e-08
WBGene00007926	C34C12.7	C34C12.7	23.6298	30.8378	29.1316	173.134	215.005	70.5729	458.711	83.5992	5.48703	90.3851	2.27922	0.390534	5.83616	5.34166e-09	6.33804e-08
WBGene00018405	F44A2.5	F44A2.5	36.3535	46.2567	51.4659	163.272	137.237	136.803	437.312	134.076	3.26167	95.2313	1.64432	0.28201	5.83073	5.51839e-09	6.52502e-08
WBGene00009349	F32H5.3	F32H5.3	11.8149	7.70946	4.85527	86.5669	96.066	40.1723	222.805	24.3796	9.13899	41.1975	2.80848	0.481919	5.82771	5.61944e-09	6.63956e-08
WBGene00006060	sth-1	ZC513.12	19.0856	6.74577	12.6237	107.387	130.833	53.2011	291.421	38.4551	7.57821	54.9793	2.62418	0.450475	5.82537	5.69872e-09	6.72322e-08
WBGene00018083	F36A4.4	F36A4.4	0	0.963682	2.91316	79.9922	67.7036	11.9431	159.639	3.87684	41.1776	27.2526	3.79549	0.652041	5.82094	5.85183e-09	6.88849e-08
WBGene00044178	C30G7.4	C30G7.4	26.3563	14.4552	17.479	85.4711	116.194	87.9447	289.61	58.2905	4.96839	57.9834	2.15955	0.371092	5.81946	5.9038e-09	6.93861e-08
WBGene00006672	twk-18	C24A3.6	87.2485	64.5667	58.2632	314.49	294.602	149.832	758.924	210.078	3.61257	161.5	1.77302	0.304676	5.81935	5.90753e-09	6.93861e-08
WBGene00017201	grsp-4	F07C4.7	69.0717	57.8209	58.2632	208.199	215.92	142.232	566.35	185.156	3.05878	125.251	1.5601	0.268476	5.81095	6.21197e-09	7.28002e-08
WBGene00020040	R12E2.15	R12E2.15	5.45303	3.85473	9.71054	109.578	147.301	21.7147	278.594	19.0183	14.6487	49.6021	3.22113	0.554499	5.80908	6.28176e-09	7.35638e-08
WBGene00019090	F59A7.2	F59A7.2	0.908838	0	0	27.3946	65.8738	15.2003	108.469	0.908838	119.349	18.2296	3.99696	0.688553	5.80486	6.44197e-09	7.5218e-08
WBGene00001188	egl-20	W08D2.1	9.99722	3.85473	3.88422	85.4711	90.5765	32.5721	208.62	17.7362	11.7624	37.726	3.03216	0.522378	5.80453	6.4546e-09	7.531e-08
WBGene00004924	snt-4	T23H2.2	37.2624	8.67314	18.45	141.356	167.429	97.7163	406.502	64.3855	6.31356	78.4812	2.428	0.418615	5.80008	6.6284e-09	7.71553e-08
WBGene00012487	Y18D10A.23	Y18D10A.23	112.696	114.678	91.2791	294.766	268.07	223.662	786.497	318.653	2.46819	184.192	1.27465	0.219816	5.79872	6.68226e-09	7.76807e-08
WBGene00000719	col-146	T06E4.6	2.72651	0	10.6816	3484.59	4173.84	1017.34	8675.76	13.4081	647.054	1448.2	4.25377	0.733623	5.79831	6.69859e-09	7.77527e-08
WBGene00013855	cubn-1	ZC116.3	10.9061	15.4189	13.5948	105.195	65.8738	67.3157	238.385	39.9197	5.9716	46.3841	2.36891	0.40856	5.7982	6.70316e-09	7.77527e-08
WBGene00010072	F54F12.1	F54F12.1	0.908838	0	0	42.7356	52.1501	11.9431	106.829	0.908838	117.544	17.9563	3.98846	0.688178	5.79569	6.80423e-09	7.88084e-08
WBGene00015097	B0273.1	B0273.1	0.908838	0	1.94211	49.3103	49.4054	17.3718	116.087	2.85095	40.7189	19.8231	3.75721	0.648291	5.79557	6.80907e-09	7.88084e-08
WBGene00009358	F33C8.4	F33C8.4	29.9917	30.8378	33.9869	109.578	126.258	106.402	342.239	94.8164	3.60949	72.8425	1.7732	0.306101	5.79284	6.92048e-09	7.99812e-08
WBGene00008230	pfk-1.2	C50F4.2	1.81768	0	1.94211	55.885	69.5335	14.1146	139.533	3.75978	37.112	23.8821	3.73167	0.644393	5.79099	6.9974e-09	8.07526e-08
WBGene00019018	abts-3	F57F10.1	29.0828	40.4746	38.8422	163.272	180.238	95.5448	439.055	108.4	4.05033	91.2424	1.91763	0.331205	5.78986	7.04436e-09	8.12354e-08
WBGene00022196	gpa-17	Y71H2B.7	11.8149	9.63682	16.5079	86.5669	101.555	54.2868	242.409	37.9596	6.38597	46.7281	2.44392	0.422314	5.78697	7.16661e-09	8.25253e-08
WBGene00022093	Y69A2AR.22	Y69A2AR.22	10.9061	4.81841	2.91316	111.77	99.7256	29.3149	240.81	18.6376	12.9207	43.2413	3.10856	0.537622	5.78205	7.37969e-09	8.49172e-08
WBGene00006508	tns-1	M01E11.7	283.557	262.121	249.561	668.428	612.078	435.38	1715.89	795.24	2.1577	418.521	1.09175	0.189058	5.77468	7.71006e-09	8.84383e-08
WBGene00000734	col-161	C50B6.4	6.36187	0	3.88422	4834.6	5888.39	694.872	11417.9	10.2461	1114.36	1904.68	4.24884	0.735781	5.7746	7.71355e-09	8.84383e-08
WBGene00018293	F41E6.12	F41E6.12	39.9889	50.1115	27.1895	162.176	186.642	111.831	460.649	117.29	3.92744	96.3232	1.87741	0.325157	5.77386	7.74773e-09	8.87661e-08
WBGene00007565	clec-48	C14A6.1	277.196	324.761	244.706	641.033	705.399	480.981	1827.41	846.662	2.15837	445.679	1.09289	0.189333	5.77231	7.81935e-09	8.95219e-08
WBGene00015545	C06G1.1	C06G1.1	12.7237	17.3463	18.45	209.295	182.068	36.9151	428.278	48.52	8.82682	79.4663	2.77532	0.480914	5.77091	7.88426e-09	9.02e-08
WBGene00004003	pgp-9	C47A10.1	204.489	207.192	154.398	574.191	557.183	332.235	1463.61	566.078	2.58553	338.281	1.33732	0.231824	5.7687	7.98834e-09	9.13249e-08
WBGene00012638	Y38H8A.4	Y38H8A.4	0	3.85473	1.94211	63.5554	86.9168	16.2861	166.758	5.79684	28.7671	28.7592	3.62717	0.628789	5.76851	7.9977e-09	9.13661e-08
WBGene00007604	xbx-9	C15C8.1	0.908838	0	0.971054	48.2145	34.7667	18.4575	101.439	1.87989	53.9599	17.2198	3.82117	0.662507	5.76774	8.03413e-09	9.17162e-08
WBGene00011072	tag-209	R06F6.11	19.0856	1.92736	5.82632	92.0458	122.598	67.3157	281.96	26.8393	10.5055	51.4665	2.92767	0.508278	5.75998	8.41222e-09	9.58256e-08
WBGene00013956	ZK265.3	ZK265.3	0	1.92736	4.85527	188.475	288.198	60.8013	537.474	6.78263	79.2427	90.7094	4.00799	0.696919	5.75101	8.87101e-09	1.00742e-07
WBGene00021641	Y47G6A.15	Y47G6A.15	7.2707	0.963682	7.76843	1135.23	1582.8	125.945	2843.98	16.0028	177.717	476.664	4.1526	0.722074	5.75093	8.87555e-09	1.00742e-07
WBGene00010867	tag-260	M04G12.1	171.77	157.08	165.079	344.076	351.327	313.778	1009.18	493.93	2.04317	250.518	1.01658	0.176782	5.75046	8.89993e-09	1.00946e-07
WBGene00017657	F21C10.7	F21C10.7	8.17954	18.31	38.8422	214.774	230.558	72.7444	518.076	65.3317	7.92994	97.2347	2.66931	0.464379	5.74814	9.02305e-09	1.02197e-07
WBGene00021050	W05H9.3	W05H9.3	397.162	314.16	330.158	894.159	919.489	553.726	2367.37	1041.48	2.27308	568.142	1.163	0.20239	5.74634	9.11945e-09	1.03215e-07
WBGene00044109	K02E11.10	K02E11.10	1.81768	0	0	1095.78	1221.41	140.06	2457.25	1.81768	1351.87	409.845	4.22564	0.735623	5.7443	9.23024e-09	1.0432e-07
WBGene00006771	tln-1	Y71G12B.11	950.645	951.154	1038.06	2380.04	2198.54	1400.6	5979.18	2939.86	2.03383	1486.51	1.01022	0.17592	5.74248	9.32977e-09	1.05295e-07
WBGene00008375	D1054.8	D1054.8	137.235	151.298	135.948	359.417	379.689	259.491	998.597	424.48	2.35252	237.18	1.21065	0.210888	5.74072	9.42768e-09	1.06249e-07
WBGene00021625	Y47D7A.13	Y47D7A.13	30.9005	15.4189	27.1895	1671.07	1890.21	158.518	3719.8	73.5089	50.6034	632.218	3.90108	0.679757	5.73892	9.52803e-09	1.07228e-07
WBGene00003590	nex-3	C28A5.3	99.9722	105.041	92.2501	336.406	385.179	186.747	908.331	297.264	3.05564	200.932	1.55832	0.271644	5.73663	9.65794e-09	1.08612e-07
WBGene00000057	acr-18	F28F8.1	15.4502	11.5642	7.76843	73.4175	85.087	59.7155	218.22	34.7829	6.27378	42.1671	2.41558	0.421839	5.72631	1.02637e-08	1.15017e-07
WBGene00019478	cri-2	K07C11.5	48.1684	47.2204	63.1185	150.122	191.217	146.574	487.914	158.507	3.07818	107.737	1.56885	0.274003	5.72569	1.03016e-08	1.15345e-07
WBGene00017250	F08D12.7	F08D12.7	37.2624	23.1284	20.3921	111.77	133.577	98.8021	344.149	80.7829	4.26018	70.822	1.97229	0.344473	5.72554	1.03106e-08	1.15345e-07
WBGene00017979	F32B5.6	F32B5.6	248.113	303.56	266.069	645.416	654.164	448.409	1747.99	817.741	2.13758	427.622	1.07943	0.188532	5.72547	1.03147e-08	1.15345e-07
WBGene00017600	ttr-10	F19F10.4	16.3591	13.4915	8.73949	77.8006	91.4914	60.8013	230.093	38.5901	5.96249	44.7806	2.36071	0.412506	5.72284	1.04758e-08	1.17063e-07
WBGene00008259	C52E4.7	C52E4.7	0	0	1.94211	52.5976	56.7247	11.9431	121.265	1.94211	62.4401	20.5346	3.86034	0.675198	5.71735	1.08201e-08	1.20826e-07
WBGene00002247	lam-1	W03F8.5	627.098	555.081	726.348	1785.03	1713.63	948.934	4447.6	1908.53	2.33038	1059.35	1.19675	0.209374	5.71584	1.09163e-08	1.21729e-07
WBGene00000636	col-60	F22D6.10	5.45303	13.4915	10.6816	1004.83	1198.54	81.4303	2284.8	29.6262	77.121	385.738	4.00213	0.701012	5.70908	1.13587e-08	1.25866e-07
WBGene00018158	comp-1	F37E3.3	0.908838	0	0.971054	64.6512	79.5975	5.42868	149.677	1.87989	79.6202	25.2596	3.92316	0.687209	5.70883	1.13758e-08	1.25967e-07
WBGene00012293	W06A7.4	W06A7.4	21.8121	17.3463	23.3053	111.77	135.407	66.2299	313.407	62.4637	5.01743	62.6451	2.16844	0.379872	5.70836	1.14073e-08	1.26228e-07
WBGene00000730	col-157	T11F9.9	0.908838	0	2.91316	573.095	780.422	74.9158	1428.43	3.822	373.739	238.709	4.16828	0.730249	5.70803	1.1429e-08	1.2638e-07
WBGene00011850	T20B3.1	T20B3.1	58.1656	36.6199	49.5238	193.954	193.962	120.517	508.432	144.309	3.52321	108.79	1.73846	0.304838	5.70291	1.17778e-08	1.29785e-07
WBGene00011112	R07E5.4	R07E5.4	59.0745	51.0751	54.379	201.624	183.898	128.117	513.639	164.529	3.12188	113.028	1.58424	0.27794	5.69993	1.19859e-08	1.31895e-07
WBGene00004910	snf-11	T03F7.1	23.6298	24.092	14.5658	116.153	132.663	68.4014	317.217	62.2876	5.09278	63.2508	2.18371	0.383316	5.6969	1.22008e-08	1.34022e-07
WBGene00000705	col-131	C39E9.3	0	0	1.94211	51.5018	100.641	6.51442	158.657	1.94211	81.6931	26.7665	3.92745	0.69014	5.69079	1.2645e-08	1.38571e-07
WBGene00020811	T25G12.3	T25G12.3	24.5386	18.31	19.4211	118.345	127.173	65.1442	310.662	62.2697	4.98898	62.1553	2.15932	0.379502	5.68988	1.27128e-08	1.39218e-07
WBGene00014154	ZK930.4	ZK930.4	0	0.963682	0	44.9271	43.9159	11.9431	100.786	0.963682	104.584	16.9583	3.92197	0.689422	5.68877	1.27954e-08	1.39833e-07
WBGene00008987	F20G2.3	F20G2.3	32.7182	8.67314	13.5948	116.153	142.727	87.9447	346.824	54.9861	6.3075	66.9684	2.41752	0.425349	5.68363	1.31867e-08	1.43911e-07
WBGene00018336	F42A9.7	F42A9.7	0.908838	0	0	24.1072	55.8098	17.3718	97.2888	0.908838	107.047	16.3663	3.91311	0.688866	5.68052	1.3429e-08	1.46053e-07
WBGene00013884	ZC412.3	ZC412.3	195.4	178.281	162.166	384.62	414.456	325.721	1124.8	535.847	2.0991	276.774	1.05359	0.185639	5.67546	1.38316e-08	1.50123e-07
WBGene00022100	Y69A2AR.31	Y69A2AR.31	35.4447	18.31	27.1895	121.632	107.045	104.231	332.908	80.9442	4.11281	68.9753	1.92676	0.339572	5.67409	1.39431e-08	1.51127e-07
WBGene00013896	ZC443.1	ZC443.1	4.54419	1.92736	0	52.5976	52.1501	28.2292	132.977	6.47155	20.5479	23.2414	3.39694	0.598859	5.67236	1.40844e-08	1.52554e-07
WBGene00004026	phy-3	T20B3.7	5.45303	22.1647	6.79738	94.2374	99.7256	70.5729	264.536	34.4151	7.68663	49.8252	2.62862	0.463598	5.67004	1.42763e-08	1.54527e-07
WBGene00006759	unc-22	ZK617.1	119.058	182.136	252.474	2208	1568.16	733.958	4510.12	553.668	8.1459	843.965	2.6866	0.474032	5.66755	1.44851e-08	1.56254e-07
WBGene00044175	fipr-9	C12D8.19	0	1.92736	0	29.5862	38.4264	26.0577	94.0702	1.92736	48.8077	15.9996	3.75056	0.66247	5.66149	1.50067e-08	1.61661e-07
WBGene00008655	lips-3	F10F2.3	1.81768	2.89105	8.73949	109.578	119.854	17.3718	246.804	13.4482	18.3522	43.3753	3.35039	0.592099	5.65849	1.52708e-08	1.64395e-07
WBGene00020052	R13A5.10	R13A5.10	9.99722	10.6005	8.73949	55.885	104.3	52.1154	212.301	29.3372	7.23656	40.273	2.56451	0.453361	5.65665	1.54357e-08	1.65944e-07
WBGene00019188	H11E01.3	H11E01.3	69.0717	63.603	53.408	227.923	178.408	148.746	555.077	186.083	2.98296	123.527	1.52313	0.269323	5.65541	1.55471e-08	1.66916e-07
WBGene00014454	MTCE.7	MTCE.7	242.66	169.608	173.819	361.609	489.479	593.898	1444.99	586.086	2.46548	338.512	1.2714	0.224863	5.65411	1.56652e-08	1.6807e-07
WBGene00013138	Y53C10A.10	Y53C10A.10	0.908838	3.85473	5.82632	81.088	96.066	18.4575	195.611	10.5899	18.4715	34.3669	3.34964	0.592586	5.65258	1.58061e-08	1.69467e-07
WBGene00013904	ugt-6	ZC455.4	23.6298	24.092	11.6526	147.931	197.621	55.3726	400.925	59.3745	6.75248	76.7165	2.49165	0.440932	5.65087	1.59639e-08	1.70928e-07
WBGene00020579	T19D12.4	T19D12.4	171.77	119.497	130.121	468.995	447.393	257.32	1173.71	421.388	2.78534	265.849	1.43424	0.253915	5.64853	1.61826e-08	1.73036e-07
WBGene00003169	mec-5	E03G2.3	122.693	127.206	130.121	283.808	342.178	246.462	872.448	380.02	2.29579	208.745	1.17734	0.208527	5.64597	1.64254e-08	1.75278e-07
WBGene00010046	F54D1.1	F54D1.1	0	0.963682	0	35.0651	65.8738	9.77163	110.711	0.963682	114.883	18.6124	3.92444	0.695282	5.64438	1.65774e-08	1.76781e-07
WBGene00021558	Y45G5AM.6	Y45G5AM.6	37.2624	33.7289	25.2474	118.345	118.939	107.488	344.771	96.2386	3.58246	73.5017	1.75671	0.31156	5.63843	1.71612e-08	1.82761e-07
WBGene00002067	ifp-1	C43C3.1	12.7237	23.1284	5.82632	168.751	182.983	41.258	392.991	41.6784	9.42913	72.445	2.81957	0.500965	5.62829	1.82009e-08	1.93186e-07
WBGene00009753	scrm-6	F46A8.10	0.908838	0.963682	0	37.2566	43.9159	16.2861	97.4586	1.87252	52.0467	16.5552	3.75377	0.667019	5.62768	1.82648e-08	1.93734e-07
WBGene00017082	DC2.5	DC2.5	61.801	51.0751	33.9869	198.337	227.814	121.603	547.753	146.863	3.72969	115.769	1.80738	0.321688	5.61843	1.92696e-08	2.03575e-07
WBGene00016181	C28C12.11	C28C12.11	0	0	0.971054	29.5862	41.1711	17.3718	88.1291	0.971054	90.7561	14.85	3.85512	0.68629	5.61734	1.93925e-08	2.04737e-07
WBGene00022157	Y71G12B.22	Y71G12B.22	0	0.963682	0	53.6934	59.4694	6.51442	119.677	0.963682	124.187	20.1068	3.92815	0.699328	5.61704	1.94258e-08	2.04953e-07
WBGene00017247	F08D12.3	F08D12.3	28.174	20.2373	17.479	94.2374	87.8318	99.8878	281.957	65.8903	4.27919	57.9745	1.97176	0.351185	5.6146	1.97022e-08	2.07592e-07
WBGene00001454	flp-11	K02G10.4	18.1768	9.63682	3.88422	82.1838	86.0019	66.2299	234.416	31.6978	7.39533	44.3522	2.57467	0.459026	5.60898	2.03527e-08	2.1402e-07
WBGene00000755	col-182	R09A8.4	1.81768	0.963682	1.94211	76.7048	81.4274	7.60016	165.732	4.72347	35.087	28.4093	3.6569	0.652075	5.6081	2.04563e-08	2.14968e-07
WBGene00009685	F44D12.8	F44D12.8	0.908838	0.963682	0	24.1072	53.065	20.629	97.8013	1.87252	52.2298	16.6123	3.74713	0.668428	5.60588	2.07195e-08	2.17445e-07
WBGene00000245	bca-1	T13C5.5	179.95	185.027	168.963	399.961	406.222	310.521	1116.7	533.94	2.09144	275.107	1.04845	0.187128	5.60283	2.10877e-08	2.21047e-07
WBGene00020003	R11E3.1	R11E3.1	2.72651	1.92736	2.91316	72.3217	55.8098	17.3718	145.503	7.56704	19.2286	25.5117	3.34843	0.59812	5.59825	2.16521e-08	2.26483e-07
WBGene00020617	T20D4.11	T20D4.11	4.54419	3.85473	6.79738	54.7892	66.7887	33.6578	155.236	15.1963	10.2154	28.4053	2.88159	0.515597	5.58884	2.28591e-08	2.38637e-07
WBGene00012869	Y45F10A.7	Y45F10A.7	42.7154	17.3463	26.2185	134.781	146.386	100.974	382.141	86.2801	4.42908	78.0702	2.01285	0.36018	5.58845	2.291e-08	2.39012e-07
WBGene00004156	pqn-74	W02A2.3	8.17954	3.85473	7.76843	49.3103	86.9168	43.4295	179.657	19.8027	9.07233	33.2432	2.77424	0.496523	5.58734	2.30578e-08	2.40395e-07
WBGene00008040	ttr-5	C40H1.5	91.7926	98.2956	90.308	226.827	211.345	212.804	650.977	280.396	2.32163	155.229	1.19002	0.213061	5.58532	2.33269e-08	2.4304e-07
WBGene00020736	T23F2.3	T23F2.3	41.8066	20.2373	35.929	109.578	155.535	124.86	389.973	97.9729	3.98042	81.3244	1.88611	0.337701	5.58515	2.33501e-08	2.43123e-07
WBGene00000984	dhs-21	R11D1.11	50.8949	64.5667	41.7553	219.157	188.472	124.86	532.489	157.217	3.38697	114.951	1.68616	0.302066	5.58209	2.37652e-08	2.47121e-07
WBGene00013484	Y69H2.9	Y69H2.9	4.54419	1.92736	1.94211	32.8735	47.5755	42.3437	122.793	8.41366	14.5945	21.8677	3.15286	0.564838	5.58187	2.37939e-08	2.47258e-07
WBGene00004890	smp-2	D1037.2	197.218	201.41	211.69	492.007	453.797	340.921	1286.73	610.317	2.10829	316.174	1.05919	0.189854	5.57897	2.41951e-08	2.51262e-07
WBGene00020289	T06C10.3	T06C10.3	0	0.963682	0	27.3946	53.9799	14.1146	95.4891	0.963682	99.0878	16.0755	3.85772	0.691821	5.57618	2.45858e-08	2.55152e-07
WBGene00001054	dpf-1	T23F1.7	15.4502	16.3826	16.5079	130.398	121.684	46.6867	298.768	48.3408	6.18047	57.8515	2.39193	0.429037	5.57512	2.47359e-08	2.56375e-07
WBGene00000666	col-91	F09G8.6	0.908838	2.89105	0	380.237	492.224	51.0296	923.49	3.79988	243.031	154.548	4.05823	0.728071	5.57395	2.4903e-08	2.57938e-07
WBGene00022162	Y71G12B.27	Y71G12B.27	0	3.85473	0	33.9693	73.1931	23.8862	131.049	3.85473	33.9969	22.4839	3.62339	0.650332	5.57161	2.524e-08	2.61258e-07
WBGene00001459	flp-16	F15D4.8	15.4502	6.74577	4.85527	70.1301	64.044	66.2299	200.404	27.0513	7.4083	37.9092	2.57076	0.461515	5.57026	2.54365e-08	2.62949e-07
WBGene00013289	tag-273	Y57G11A.1	75.4336	62.6393	78.6554	281.616	280.879	142.232	704.726	216.728	3.25166	153.576	1.63449	0.293611	5.56687	2.59352e-08	2.67755e-07
WBGene00019642	K11C4.1	K11C4.1	0.908838	0	0	55.885	61.2992	5.42868	122.613	0.908838	134.912	20.587	3.9102	0.702785	5.56385	2.63881e-08	2.72077e-07
WBGene00000546	clp-6	Y77E11A.10	9.08838	18.31	17.479	150.122	133.577	43.4295	327.129	44.8773	7.28941	62.0011	2.56462	0.460994	5.56322	2.64835e-08	2.72706e-07
WBGene00000963	dhp-1	R06C7.3	40.8977	43.3657	47.5816	193.954	204.941	97.7163	496.611	131.845	3.76662	104.743	1.81975	0.327142	5.56257	2.65835e-08	2.73381e-07
WBGene00021214	hasp-2	Y18H1A.10	1.81768	0	0.971054	31.7777	48.4904	20.629	100.897	2.78873	36.1803	17.281	3.61863	0.650564	5.5623	2.66243e-08	2.73624e-07
WBGene00016913	lam-2	C54D1.5	358.082	382.582	430.177	1336.86	1178.41	570.012	3085.28	1170.84	2.6351	709.353	1.36017	0.244846	5.55521	2.77285e-08	2.84235e-07
WBGene00008572	F08B12.4	F08B12.4	351.72	282.359	335.014	689.248	794.145	520.068	2003.46	969.093	2.06736	495.426	1.03222	0.185841	5.55429	2.78747e-08	2.85365e-07
WBGene00009075	F23B2.7	F23B2.7	1.81768	0	0	33.9693	35.6816	21.7147	91.3657	1.81768	50.2651	15.5306	3.70372	0.667072	5.5522	2.82089e-08	2.88228e-07
WBGene00008603	F09B9.4	F09B9.4	56.348	28.9105	52.4369	174.23	241.537	122.688	538.455	137.695	3.91048	112.692	1.86436	0.335846	5.55123	2.83664e-08	2.89652e-07
WBGene00020854	T27C4.1	T27C4.1	37.2624	26.0194	35.929	145.739	128.088	94.4591	368.286	99.2108	3.71216	77.9162	1.79902	0.324112	5.55061	2.84668e-08	2.9049e-07
WBGene00015137	B0310.1	B0310.1	31.8093	26.0194	16.5079	146.835	160.11	69.4872	376.432	74.3367	5.06388	75.1281	2.16793	0.391115	5.54294	2.97429e-08	3.03121e-07
WBGene00006955	wrt-9	B0344.2	1.81768	2.89105	3.88422	64.6512	100.641	13.0288	178.321	8.59294	20.752	31.1523	3.38702	0.611824	5.53594	3.09571e-08	3.14409e-07
WBGene00000225	atgp-2	C38C6.2	209.033	182.136	170.906	390.099	413.541	337.664	1141.3	562.074	2.03052	283.896	1.00679	0.181933	5.53384	3.13287e-08	3.17855e-07
WBGene00000082	adt-1	C02B4.1	11.8149	3.85473	7.76843	123.824	139.067	22.8005	285.691	23.4381	12.1892	51.5215	3.02299	0.546306	5.53351	3.13887e-08	3.18259e-07
WBGene00011055	arrd-14	R06B9.4	46.3507	42.402	42.7264	156.697	150.961	109.659	417.317	131.479	3.17402	91.4661	1.60227	0.289611	5.53249	3.15721e-08	3.19915e-07
WBGene00001650	gon-1	F25H8.3	135.417	128.17	159.253	627.884	491.309	233.433	1352.63	422.839	3.19891	295.911	1.61232	0.291573	5.52974	3.20699e-08	3.24544e-07
WBGene00018969	F56D3.1	F56D3.1	2.72651	3.85473	9.71054	373.662	433.669	48.8582	856.19	16.2918	52.5535	145.414	3.81004	0.689092	5.52907	3.21924e-08	3.25398e-07
WBGene00010723	cpg-7	K09E4.6	1.81768	2.89105	10.6816	490.911	653.249	73.8301	1217.99	15.3903	79.14	205.563	3.91078	0.707314	5.52906	3.21953e-08	3.25398e-07
WBGene00004234	ptr-20	Y53F4B.28	25.4475	22.1647	24.2764	135.877	121.684	67.3157	324.876	71.8885	4.51917	66.1275	2.03626	0.368346	5.52811	3.23707e-08	3.26962e-07
WBGene00017980	F32B5.7	F32B5.7	53.6214	33.7289	34.9579	175.325	176.578	104.231	456.135	122.308	3.72938	96.4071	1.80359	0.326367	5.52625	3.27157e-08	3.30237e-07
WBGene00009431	dct-17	F35E12.7	8.17954	15.4189	0	100.812	97.8958	62.9727	261.681	23.5985	11.0889	47.5465	2.94331	0.533041	5.52173	3.35673e-08	3.37759e-07
WBGene00011134	ssp-33	R08A2.3	0	1.92736	0	38.3524	56.7247	13.0288	108.106	1.92736	56.0901	18.3389	3.74297	0.677943	5.52107	3.36946e-08	3.38825e-07
WBGene00000006	aat-5	C55C2.5	21.8121	29.8741	13.5948	118.345	129.003	72.7444	320.092	65.281	4.90329	64.2288	2.13111	0.386036	5.52049	3.38061e-08	3.39731e-07
WBGene00021619	Y47D7A.6	Y47D7A.6	0	0	0.971054	29.5862	39.3413	16.2861	85.2135	0.971054	87.7536	14.3641	3.80161	0.689028	5.51735	3.44152e-08	3.45414e-07
WBGene00001519	gar-3	Y40H4A.1	9.08838	8.67314	2.91316	66.8428	78.6826	39.0865	184.612	20.6747	8.92937	34.2144	2.74834	0.498298	5.51545	3.47882e-08	3.48717e-07
WBGene00000190	arf-1.1	F45E4.1	12.7237	5.78209	2.91316	51.5018	53.065	96.6306	201.197	21.419	9.39341	37.1027	2.78979	0.505975	5.51368	3.51405e-08	3.52027e-07
WBGene00004131	pqn-44	F55A12.9	218.121	229.356	265.098	648.704	697.165	376.751	1722.62	712.575	2.41746	405.866	1.24516	0.225889	5.51223	3.54307e-08	3.5471e-07
WBGene00011171	R09E10.1	R09E10.1	0.908838	0	0	38.3524	34.7667	14.1146	87.2337	0.908838	95.9838	14.6904	3.80788	0.690958	5.51101	3.56773e-08	3.56953e-07
WBGene00194703	F26B1.8	F26B1.8	2.72651	6.74577	0	404.344	460.202	95.5448	960.091	9.47229	101.358	161.594	3.93746	0.714888	5.50781	3.63325e-08	3.6328e-07
WBGene00022108	Y71F9AL.2	Y71F9AL.2	1.81768	5.78209	1.94211	73.4175	66.7887	19.5433	159.749	9.54188	16.7419	28.2152	3.24351	0.58929	5.50411	3.71045e-08	3.70299e-07
WBGene00044260	Y87G2A.19	Y87G2A.19	8.17954	0.963682	1.94211	46.0229	54.8948	47.7724	148.69	11.0853	13.4132	26.6293	3.07544	0.559128	5.50042	3.78895e-08	3.772e-07
WBGene00000237	bam-2	Y71F9AR.1	98.1545	96.3682	94.1922	232.306	266.24	194.347	692.893	288.715	2.39992	163.601	1.23554	0.224638	5.50011	3.79544e-08	3.77592e-07
WBGene00007898	C33D9.3	C33D9.3	27.2651	18.31	27.1895	106.291	149.131	74.9158	330.338	72.7646	4.53981	67.1837	2.04142	0.37128	5.49832	3.83419e-08	3.81209e-07
WBGene00007219	nlp-38	C01A2.7	0.908838	0	1.94211	30.6819	29.2773	31.4864	91.4456	2.85095	32.0755	15.7161	3.54776	0.645383	5.49714	3.86005e-08	3.83174e-07
WBGene00022876	ZK1248.5	ZK1248.5	0	0	1.94211	31.7777	48.4904	17.3718	97.64	1.94211	50.2752	16.597	3.69892	0.672888	5.49709	3.8612e-08	3.83174e-07
WBGene00013352	lon-8	Y59A8B.20	22.721	11.5642	25.2474	185.187	225.069	43.4295	453.686	59.5325	7.6208	85.5364	2.60016	0.473598	5.49022	4.01431e-08	3.97126e-07
WBGene00013104	Y51H4A.8	Y51H4A.8	7.2707	0	0.971054	56.9807	73.1931	31.4864	161.66	8.24176	19.6148	28.317	3.32748	0.606496	5.4864	4.10201e-08	4.04793e-07
WBGene00007448	C08F8.6	C08F8.6	0.908838	1.92736	3.88422	93.1416	65.8738	10.8574	169.873	6.72042	25.2771	29.4322	3.47499	0.633643	5.48414	4.15487e-08	4.09125e-07
WBGene00007766	C27C7.1	C27C7.1	930.65	1091.85	869.093	1626.14	1666.97	2746.91	6040.03	2891.6	2.08882	1488.6	1.04514	0.190581	5.48397	4.1588e-08	4.09125e-07
WBGene00018257	F41B4.1	F41B4.1	57.2568	28.9105	46.6106	186.283	165.599	121.603	473.485	132.778	3.566	101.044	1.74631	0.318507	5.48281	4.18623e-08	4.11569e-07
WBGene00016425	C34H4.2	C34H4.2	50.8949	41.4383	70.8869	232.306	384.264	115.088	731.658	163.22	4.48264	149.146	2.0262	0.370009	5.47608	4.34859e-08	4.27001e-07
WBGene00017128	E04F6.9	E04F6.9	90.8838	107.932	94.1922	242.168	269.9	196.518	708.586	293.008	2.41831	166.932	1.24588	0.227589	5.47426	4.39336e-08	4.3113e-07
WBGene00003776	nmy-1	F52B10.1	687.99	739.144	928.328	4099.33	3811.53	1827.3	9738.15	2355.46	4.13429	2015.6	1.92849	0.352296	5.47407	4.39817e-08	4.31336e-07
WBGene00009475	F36F2.1	F36F2.1	4.54419	7.70946	14.5658	78.8964	63.1291	54.2868	196.312	26.8195	7.31977	37.1886	2.55917	0.467639	5.47253	4.43651e-08	4.34827e-07
WBGene00021161	Y4C6B.7	Y4C6B.7	107.243	78.0582	91.2791	208.199	215.92	254.062	678.181	276.58	2.45202	159.127	1.26139	0.230535	5.47156	4.4609e-08	4.36948e-07
WBGene00001986	hot-1	F43D2.4	16.3591	17.3463	10.6816	70.1301	107.96	62.9727	241.063	44.387	5.43094	47.5749	2.24336	0.410059	5.47082	4.47953e-08	4.38502e-07
WBGene00008681	scrm-4	F11A6.2	24.5386	11.5642	30.1027	95.3332	102.47	105.316	303.12	66.2055	4.57847	61.5542	2.048	0.374392	5.4702	4.49529e-08	4.39773e-07
WBGene00020049	ttr-8	R13A5.6	20.9033	15.4189	25.2474	78.8964	105.215	84.6875	268.799	61.5696	4.36578	55.0614	1.99383	0.364837	5.46498	4.62947e-08	4.52064e-07
WBGene00002120	ins-37	F08G2.6	1.81768	0	0.971054	39.4482	42.086	17.3718	98.906	2.78873	35.4663	16.9491	3.57419	0.65437	5.46204	4.707e-08	4.5907e-07
WBGene00004830	slo-1	Y51A2D.19	24.5386	15.4189	23.3053	108.483	107.045	69.4872	285.015	63.2628	4.50525	58.0463	2.02875	0.371539	5.4604	4.75067e-08	4.63045e-07
WBGene00009938	F52F12.5	F52F12.5	0	0	0.971054	39.4482	46.6606	9.77163	95.8805	0.971054	98.7385	16.1419	3.80357	0.696654	5.45977	4.7676e-08	4.64409e-07
WBGene00012979	Y48B6A.5	Y48B6A.5	4.54419	0	0.971054	63.5554	87.8318	13.0288	164.416	5.51524	29.8112	28.3219	3.53202	0.6476	5.45401	4.92462e-08	4.78823e-07
WBGene00004219	ptr-4	C45B2.7	4.54419	6.74577	15.5369	166.559	192.132	17.3718	376.063	26.8268	14.0182	67.1483	3.12122	0.572386	5.453	4.95264e-08	4.81252e-07
WBGene00019324	K02F2.5	K02F2.5	19.9944	15.4189	5.82632	87.6627	101.555	64.0585	253.277	41.2397	6.14158	49.086	2.37131	0.43502	5.45105	5.00747e-08	4.85985e-07
WBGene00015059	B0228.1	B0228.1	2.72651	0.963682	4.85527	54.7892	58.5545	22.8005	136.144	8.54547	15.9317	24.1149	3.19328	0.586001	5.44926	5.05785e-08	4.90275e-07
WBGene00016605	C43E11.5	C43E11.5	2.72651	1.92736	0	50.406	73.1931	13.0288	136.628	4.65388	29.3579	23.547	3.51698	0.645576	5.44782	5.09904e-08	4.93965e-07
WBGene00010512	K02E11.3	K02E11.3	0.908838	0	0	23.0115	43.9159	17.3718	84.2991	0.908838	92.7548	14.2013	3.77058	0.692272	5.44668	5.13195e-08	4.9685e-07
WBGene00045265	K10C2.8	K10C2.8	163.591	135.879	127.208	313.394	308.326	282.292	904.012	426.678	2.11872	221.782	1.06382	0.195405	5.44419	5.20414e-08	5.03532e-07
WBGene00010063	dhrs-4	F54F3.4	99.0633	68.4214	94.1922	224.636	240.622	195.433	660.691	261.677	2.52483	153.728	1.30154	0.239237	5.44037	5.31699e-08	5.13825e-07
WBGene00009094	F23H12.5	F23H12.5	0	0	1.94211	39.4482	45.7457	14.1146	99.3085	1.94211	51.1344	16.8751	3.68043	0.676679	5.43896	5.35911e-08	5.1758e-07
WBGene00003739	nlp-1	C01C4.1	4.54419	1.92736	3.88422	46.0229	70.4484	24.9719	141.443	10.3558	13.6584	25.2998	3.08343	0.567036	5.4378	5.39426e-08	5.20341e-07
WBGene00016264	C30F12.5	C30F12.5	51.8038	35.6562	57.2922	227.923	264.41	100.974	593.307	144.752	4.09878	123.01	1.91731	0.352686	5.43632	5.43911e-08	5.24349e-07
WBGene00022467	Y119C1B.1	Y119C1B.1	0	0.963682	0	40.544	35.6816	11.9431	88.1687	0.963682	91.4915	14.8554	3.76792	0.694513	5.42527	5.78658e-08	5.57169e-07
WBGene00016954	C55C3.4	C55C3.4	0.908838	0	0	29.5862	65.8738	8.68589	104.146	0.908838	114.592	17.5091	3.80833	0.702118	5.42406	5.82611e-08	5.60635e-07
WBGene00003057	lon-3	ZK836.1	1.81768	3.85473	8.73949	346.268	534.31	49.9439	930.521	14.4119	64.5662	157.489	3.81217	0.702986	5.42282	5.86659e-08	5.64188e-07
WBGene00015671	C10B5.3	C10B5.3	79.9777	86.7314	73.8001	184.092	229.643	183.49	597.225	240.509	2.48317	139.622	1.28059	0.236182	5.42205	5.89199e-08	5.65626e-07
WBGene00008124	C47A4.3	C47A4.3	0	0	0.971054	38.3524	41.1711	10.8574	90.3809	0.971054	93.0751	15.2253	3.76999	0.695869	5.41768	6.03785e-08	5.78555e-07
WBGene00020884	T28B4.1	T28B4.1	35.4447	54.9299	45.6395	163.272	183.898	110.745	457.915	136.014	3.36667	98.9881	1.67652	0.309681	5.41368	6.17424e-08	5.90554e-07
WBGene00008395	D1086.8	D1086.8	18.1768	13.4915	7.76843	94.2374	100.641	49.9439	244.822	39.4367	6.20796	47.3764	2.38019	0.439702	5.4132	6.19082e-08	5.91782e-07
WBGene00004222	ptr-8	F44F4.4	37.2624	29.8741	39.8132	169.846	154.62	85.7732	410.24	106.95	3.83582	86.1983	1.83561	0.33927	5.41046	6.28646e-08	6.00081e-07
WBGene00022131	Y71F9B.13	Y71F9B.13	93.6103	79.9856	57.2922	245.455	256.176	166.118	667.749	230.888	2.89209	149.773	1.47933	0.273425	5.41038	6.28898e-08	6.00081e-07
WBGene00044475	F56D6.13	F56D6.13	0	0.963682	0	28.4904	50.3203	11.9431	90.7537	0.963682	94.174	15.2862	3.76824	0.696503	5.41023	6.29445e-08	6.00242e-07
WBGene00014088	ZK809.8	ZK809.8	58.1656	25.0557	39.8132	153.41	171.089	127.031	451.53	123.035	3.66994	95.7607	1.77927	0.32911	5.40632	6.43322e-08	6.12409e-07
WBGene00022500	lfi-1	ZC8.4	437.151	451.967	603.025	1675.45	1405.31	726.358	3807.12	1492.14	2.55144	883.21	1.31531	0.243292	5.40631	6.43361e-08	6.12409e-07
WBGene00016033	C24A3.2	C24A3.2	90.8838	92.5135	72.8291	261.892	301.922	165.032	728.846	256.226	2.84454	164.179	1.45905	0.269897	5.40596	6.44627e-08	6.13246e-07
WBGene00000689	col-115	Y42H9B.1	0	1.92736	5.82632	84.3753	105.215	11.9431	201.534	7.75369	25.992	34.8812	3.47039	0.642073	5.40498	6.48159e-08	6.15867e-07
WBGene00008492	F01D5.1	F01D5.1	8.17954	2.89105	2.91316	41.6398	54.8948	46.6867	143.221	13.9838	10.242	26.2008	2.84703	0.526793	5.40445	6.5009e-08	6.17332e-07
WBGene00019273	H43E16.1	H43E16.1	12.7237	15.4189	9.71054	97.5247	117.109	40.1723	254.806	37.8532	6.73143	48.7765	2.46624	0.456555	5.40184	6.59597e-08	6.25986e-07
WBGene00017325	F10C1.3	F10C1.3	0	0	0.971054	30.6819	55.8098	9.77163	96.2633	0.971054	99.1328	16.2057	3.77425	0.699464	5.39592	6.81745e-08	6.46232e-07
WBGene00012538	Y37A1B.5	Y37A1B.5	189.947	154.189	158.282	477.762	526.991	275.777	1280.53	502.418	2.54873	297.158	1.31397	0.243536	5.39539	6.8373e-08	6.47727e-07
WBGene00003104	mab-7	ZC13.4	0	4.81841	4.85527	109.578	91.4914	13.0288	214.099	9.67368	22.1321	37.2954	3.38824	0.62805	5.39485	6.85793e-08	6.49293e-07
WBGene00017559	mpz-3	F18C5.4	0	0.963682	0.971054	35.0651	62.2142	9.77163	107.051	1.93474	55.331	18.1643	3.68544	0.683317	5.39346	6.91133e-08	6.53181e-07
WBGene00007480	glna-1	C09F9.3	31.8093	24.092	33.9869	129.302	135.407	81.4303	346.14	89.8883	3.85078	72.6714	1.84002	0.341195	5.39287	6.93408e-08	6.5494e-07
WBGene00015933	C17H12.8	C17H12.8	64.5275	59.7483	62.1475	231.21	285.453	120.517	637.18	186.423	3.41792	137.267	1.69355	0.314189	5.39023	7.03663e-08	6.64231e-07
WBGene00018217	F40A3.2	F40A3.2	123.602	76.1309	87.3949	315.586	263.495	204.119	783.199	287.128	2.7277	178.388	1.40151	0.260222	5.38583	7.21104e-08	6.79385e-07
WBGene00022271	cpx-1	Y73E7A.4	16.3591	12.5279	8.73949	55.885	83.2572	71.6586	210.801	37.6264	5.60246	41.4045	2.26855	0.421214	5.38575	7.2143e-08	6.79385e-07
WBGene00020128	R193.2	R193.2	428.972	444.257	381.624	1255.77	914.914	639.499	2810.18	1254.85	2.23945	677.506	1.13946	0.211721	5.38191	7.36993e-08	6.9363e-07
WBGene00008032	C39E9.8	C39E9.8	384.438	268.867	214.603	668.428	666.057	573.269	1907.75	867.909	2.1981	462.611	1.11355	0.206931	5.38128	7.396e-08	6.95671e-07
WBGene00012840	grsp-1	Y43F8C.20	8.17954	1.92736	4.85527	94.2374	92.4063	19.5433	206.187	14.9622	13.7805	36.8582	3.08234	0.572824	5.38095	7.4093e-08	6.9651e-07
WBGene00008522	nlp-59	F02D8.5	7.2707	12.5279	8.73949	60.2681	67.7036	51.0296	179.001	28.5381	6.27237	34.5899	2.39171	0.444772	5.37738	7.55756e-08	7.09541e-07
WBGene00013801	Y116A8C.24	Y116A8C.24	0	0	0.971054	26.2988	32.9369	18.4575	77.6932	0.971054	80.0092	13.1107	3.71451	0.690777	5.37729	7.56134e-08	7.09541e-07
WBGene00023417	swm-1	C25E10.9	53.6214	44.3294	48.5527	155.601	147.301	121.603	424.505	146.504	2.89758	95.1681	1.48093	0.275816	5.36927	7.90576e-08	7.40547e-07
WBGene00019655	K11G9.5	K11G9.5	7.2707	4.81841	7.76843	60.2681	83.2572	31.4864	175.012	19.8575	8.81336	32.4782	2.71928	0.506856	5.365	8.09471e-08	7.56905e-07
WBGene00011979	T24B8.5	T24B8.5	15.4502	9.63682	14.5658	58.0765	64.9589	95.5448	218.58	39.6529	5.51234	43.0389	2.24882	0.41925	5.36391	8.14389e-08	7.61056e-07
WBGene00006801	unc-68	K11C4.5	145.414	163.826	179.645	650.895	413.541	286.635	1351.07	488.885	2.76358	306.659	1.41957	0.264813	5.36063	8.29309e-08	7.74087e-07
WBGene00007190	rmd-3	B0491.3	0.908838	0	3.88422	208.199	236.963	40.1723	485.334	4.79305	101.258	81.6878	3.84322	0.717105	5.35935	8.35224e-08	7.78692e-07
WBGene00016612	C43G2.3	C43G2.3	0	0	0.971054	36.1609	44.8308	9.77163	90.7633	0.971054	93.4688	15.2891	3.74037	0.698744	5.35299	8.65125e-08	8.04678e-07
WBGene00012225	W03G11.3	W03G11.3	23.6298	28.9105	25.2474	120.536	100.641	78.1731	299.35	77.7877	3.84829	62.8562	1.83733	0.343294	5.35205	8.69614e-08	8.0838e-07
WBGene00003404	mpz-1	C52A11.4	56.348	35.6562	60.2054	273.946	204.026	110.745	588.717	152.21	3.86781	123.488	1.8427	0.344391	5.35059	8.76663e-08	8.13978e-07
WBGene00011436	T04F3.1	T04F3.1	26.3563	16.3826	44.6685	678.29	636.78	141.146	1456.22	87.4074	16.6601	257.271	3.22286	0.602381	5.3502	8.7859e-08	8.15291e-07
WBGene00004002	pgp-8	T21E8.3	0.908838	0	0	39.4482	57.6396	6.51442	103.602	0.908838	113.994	17.4185	3.76915	0.704847	5.34747	8.9191e-08	8.26201e-07
WBGene00012605	Y38F1A.1	Y38F1A.1	10.9061	9.63682	11.6526	104.099	118.939	30.4006	253.439	32.1955	7.87187	47.6057	2.61439	0.488928	5.34719	8.93281e-08	8.26989e-07
WBGene00045387	K09H9.8	K09H9.8	22.721	21.201	21.3632	76.7048	115.279	79.2588	271.243	65.2851	4.15474	56.088	1.9303	0.361044	5.34645	8.96966e-08	8.29916e-07
WBGene00003015	lin-29	W03C9.4	16.3591	6.74577	11.6526	90.95	132.663	39.0865	262.699	34.7575	7.55805	49.5761	2.57325	0.481682	5.34221	9.18184e-08	8.48064e-07
WBGene00019531	scrm-5	K08D10.8	0.908838	3.85473	0	42.7356	91.4914	13.0288	147.256	4.76357	30.9129	25.3366	3.50724	0.657116	5.33733	9.43233e-08	8.67645e-07
WBGene00012794	Y43E12A.2	Y43E12A.2	32.7182	51.0751	26.2185	154.505	134.492	108.574	397.572	110.012	3.6139	84.5972	1.75997	0.32987	5.33534	9.53673e-08	8.7527e-07
WBGene00009130	F25H5.8	F25H5.8	87.2485	42.402	106.816	241.072	329.369	214.976	785.417	236.466	3.32148	170.314	1.65554	0.310298	5.33533	9.53707e-08	8.7527e-07
WBGene00014051	spv-1	ZK669.1	39.9889	28.9105	32.0448	135.877	176.578	83.6017	396.057	100.944	3.92353	82.8336	1.86024	0.348997	5.33024	9.80819e-08	8.98593e-07
WBGene00044683	C36E6.8	C36E6.8	1.81768	1.92736	0.971054	30.6819	52.1501	20.629	103.461	4.71609	21.9379	18.0295	3.33567	0.625815	5.33012	9.81477e-08	8.98678e-07
WBGene00022155	Y71G12B.17	Y71G12B.17	6.36187	1.92736	7.76843	67.9386	111.62	22.8005	202.359	16.0577	12.602	36.4027	3.00941	0.564652	5.32968	9.83834e-08	9.00315e-07
WBGene00008214	gem-1	C49F8.2	47.2596	57.8209	50.4948	140.26	145.471	141.146	426.877	155.575	2.74386	97.0755	1.41054	0.264775	5.32732	9.96729e-08	9.11591e-07
WBGene00003959	pcp-4	Y116F11B.3	81.7954	105.041	82.5396	314.49	387.009	159.603	861.102	269.376	3.19665	188.413	1.60766	0.302062	5.32229	1.0247e-07	9.36631e-07
WBGene00019759	M03F4.6	M03F4.6	2.72651	5.78209	7.76843	69.0344	66.7887	28.2292	164.052	16.277	10.0788	30.0549	2.83177	0.532254	5.32033	1.03578e-07	9.45128e-07
WBGene00001945	his-71	F45E1.6	93.6103	120.46	108.758	261.892	247.027	218.233	727.152	322.829	2.25244	174.997	1.14786	0.215816	5.3187	1.04513e-07	9.52562e-07
WBGene00009592	F40F12.3	F40F12.3	0.908838	0	0	36.1609	60.3843	6.51442	103.06	0.908838	113.397	17.3281	3.75243	0.705877	5.31599	1.06081e-07	9.66296e-07
WBGene00015002	B0034.1	B0034.1	5.45303	4.81841	6.79738	46.0229	94.2362	30.4006	170.66	17.0688	9.99833	31.2881	2.82282	0.531394	5.31211	1.08364e-07	9.85401e-07
WBGene00007395	dcar-1	C06H5.7	59.9833	100.223	76.7133	234.498	255.261	171.546	661.305	236.919	2.79127	149.704	1.43388	0.27003	5.31008	1.09577e-07	9.9529e-07
WBGene00008554	F07C6.3	F07C6.3	6.36187	0	0.971054	59.1723	54.8948	27.1434	141.211	7.33292	19.2571	24.7572	3.26492	0.614873	5.30991	1.09679e-07	9.95643e-07
WBGene00014108	ZK856.7	ZK856.7	181.768	172.499	166.05	409.823	438.244	285.549	1133.62	520.317	2.1787	275.655	1.10247	0.207738	5.30703	1.11424e-07	1.00918e-06
WBGene00017635	F20D6.5	F20D6.5	6.36187	7.70946	6.79738	77.8006	68.6186	29.3149	175.734	20.8687	8.42094	32.7671	2.66956	0.503361	5.30347	1.13624e-07	1.02851e-06
WBGene00003999	pgp-5	C05A9.1	49.9861	53.0025	61.1764	369.279	336.688	84.6875	790.655	164.165	4.81622	159.137	2.09866	0.395809	5.30222	1.14403e-07	1.03438e-06
WBGene00006741	unc-1	K03E6.5	16.3591	19.2736	14.5658	81.088	104.3	57.5441	242.932	50.1985	4.83943	48.8551	2.10444	0.397184	5.2984	1.16823e-07	1.05506e-06
WBGene00001784	gst-36	R07B1.4	149.958	102.15	114.584	294.766	313.816	243.205	851.786	366.693	2.32289	203.08	1.18781	0.22449	5.29114	1.21555e-07	1.09593e-06
WBGene00009389	F35B12.10	F35B12.10	51.8038	48.1841	43.6974	158.889	143.642	116.174	418.704	143.685	2.91403	93.7315	1.48648	0.281265	5.28499	1.25711e-07	1.13147e-06
WBGene00018196	nep-13	F39E9.4	0	0	1.94211	44.9271	49.4054	9.77163	104.104	1.94211	53.6037	17.6744	3.62847	0.68671	5.28384	1.26505e-07	1.13797e-06
WBGene00044316	F41G3.21	F41G3.21	4.54419	1.92736	2.91316	44.9271	37.5115	32.5721	115.011	9.38472	12.2551	20.7326	2.96515	0.561369	5.282	1.27779e-07	1.14878e-06
WBGene00008610	F09C3.2	F09C3.2	5.45303	1.92736	6.79738	76.7048	60.3843	24.9719	162.061	14.1778	11.4306	29.3731	2.92117	0.553325	5.27929	1.29685e-07	1.1646e-06
WBGene00018112	F36H9.4	F36H9.4	29.0828	19.2736	16.5079	84.3753	107.045	81.4303	272.851	64.8644	4.20648	56.2858	1.93819	0.367484	5.27421	1.33326e-07	1.19526e-06
WBGene00003007	lin-18	C16B8.1	65.4363	53.0025	46.6106	182.996	181.153	123.774	487.923	165.049	2.95622	108.829	1.50478	0.28535	5.27345	1.33886e-07	1.19893e-06
WBGene00004901	snf-2	F55H12.1	1.81768	0.963682	0	50.406	49.4054	9.77163	109.583	2.78136	39.3991	18.7274	3.54309	0.672125	5.27148	1.35329e-07	1.2098e-06
WBGene00012272	dhc-4	W05B2.4	6.36187	7.70946	8.73949	73.4175	77.7677	30.4006	181.586	22.8108	7.96052	34.0661	2.61495	0.496265	5.26926	1.36978e-07	1.22386e-06
WBGene00012853	Y44A6D.2	Y44A6D.2	11.8149	5.78209	6.79738	59.1723	63.1291	45.6009	167.902	24.3944	6.88283	32.0494	2.46931	0.468677	5.26867	1.37414e-07	1.22706e-06
WBGene00022679	ZK180.5	ZK180.5	47.2596	38.5473	83.5106	2314.29	2679.78	257.32	5251.4	169.318	31.0151	903.453	3.52752	0.669605	5.26806	1.3787e-07	1.23044e-06
WBGene00009958	madd-4	F53B6.2	9.99722	20.2373	12.6237	92.0458	87.8318	53.2011	233.079	42.8582	5.43836	45.9895	2.23156	0.424084	5.26207	1.42443e-07	1.27054e-06
WBGene00022490	Y119D3B.13	Y119D3B.13	110.878	125.279	81.5685	222.444	260.751	272.52	755.715	317.725	2.37851	178.907	1.21951	0.231986	5.25684	1.46555e-07	1.30428e-06
WBGene00004719	sad-1	F15A2.6	2.72651	3.85473	9.71054	58.0765	60.3843	35.8293	154.29	16.2918	9.47043	28.4303	2.7686	0.526956	5.25396	1.48863e-07	1.3226e-06
WBGene00009434	F35E12.10	F35E12.10	278.104	256.339	260.242	754.995	754.804	386.522	1896.32	794.686	2.38625	448.501	1.22435	0.233043	5.25378	1.49006e-07	1.32313e-06
WBGene00023490	F36A2.14	F36A2.14	2.72651	0.963682	0.971054	40.544	45.7457	17.3718	103.661	4.66125	22.239	18.0538	3.31497	0.63125	5.25144	1.50917e-07	1.33817e-06
WBGene00012168	W01A8.6	W01A8.6	9.08838	0.963682	9.71054	64.6512	94.2362	39.0865	197.974	19.7626	10.0176	36.2894	2.81244	0.53556	5.25139	1.50953e-07	1.33817e-06
WBGene00021895	clec-84	Y54G2A.33	116.331	120.46	109.729	259.701	250.686	224.748	735.135	346.521	2.12147	180.276	1.06511	0.202844	5.25088	1.51378e-07	1.34077e-06
WBGene00007610	C15H7.3	C15H7.3	0	1.92736	0	43.8313	69.5335	6.51442	119.879	1.92736	62.1985	20.3011	3.65139	0.69573	5.24829	1.53519e-07	1.35483e-06
WBGene00008811	F14F7.4	F14F7.4	0.908838	0	0	31.7777	40.2562	10.8574	82.8913	0.908838	91.2058	13.9667	3.67275	0.699986	5.2469	1.54682e-07	1.36361e-06
WBGene00022680	ZK180.6	ZK180.6	3.63535	0	5.82632	1113.32	1363.22	147.66	2624.2	9.46168	277.35	438.943	3.86635	0.736978	5.24622	1.55254e-07	1.36789e-06
WBGene00008652	F10D11.6	F10D11.6	38.1712	33.7289	35.929	684.865	712.718	121.603	1519.19	107.829	14.0888	271.169	3.08263	0.588194	5.24084	1.59846e-07	1.406e-06
WBGene00001487	frk-1	T04B2.2	0.908838	1.92736	1.94211	49.3103	66.7887	9.77163	125.871	4.77831	26.3421	21.7748	3.40192	0.649247	5.2398	1.60754e-07	1.41321e-06
WBGene00016398	C34D4.2	C34D4.2	0	0.963682	1.94211	40.544	61.2992	9.77163	111.615	2.90579	38.4112	19.0868	3.5305	0.673903	5.23889	1.61544e-07	1.41937e-06
WBGene00009957	F53B2.8	F53B2.8	19.0856	16.3826	37.8711	169.846	161.94	62.9727	394.759	73.3393	5.38264	78.0164	2.21862	0.42354	5.23827	1.62092e-07	1.4234e-06
WBGene00004364	ric-4	Y22F5A.3	24.5386	13.4915	22.3342	134.781	130.833	53.2011	318.815	60.3644	5.28151	63.1966	2.19518	0.419485	5.23303	1.6675e-07	1.46188e-06
WBGene00007197	prdh-1	B0513.5	75.4336	69.3851	88.3659	235.593	243.367	150.917	629.878	233.185	2.7012	143.844	1.38888	0.265486	5.23147	1.68172e-07	1.47346e-06
WBGene00021518	hpo-6	Y41D4B.16	54.5303	66.494	44.6685	236.689	247.942	107.488	592.119	165.693	3.57359	126.302	1.74329	0.333238	5.23137	1.68257e-07	1.47346e-06
WBGene00017567	F18E3.11	F18E3.11	42.7154	40.4746	61.1764	186.283	213.175	104.231	503.689	144.366	3.48896	108.009	1.71465	0.32829	5.22298	1.76071e-07	1.53849e-06
WBGene00017430	bcl-11	F13H6.1	104.516	109.86	78.6554	404.344	410.796	159.603	974.744	293.031	3.32641	211.296	1.65381	0.316789	5.22052	1.78418e-07	1.55728e-06
WBGene00012289	W05H12.1	W05H12.1	12.7237	8.67314	11.6526	72.3217	89.6616	41.258	203.241	33.0495	6.1496	39.3818	2.3555	0.451318	5.21916	1.79734e-07	1.56791e-06
WBGene00019165	mpz-4	H06H21.9	0.908838	3.85473	0	43.8313	64.044	15.2003	123.076	4.76357	25.8369	21.3065	3.3847	0.648665	5.21795	1.80914e-07	1.57646e-06
WBGene00009824	gpdh-1	F47G4.3	16.3591	12.5279	17.479	143.548	138.152	34.7436	316.443	46.3659	6.82491	60.4682	2.46148	0.471772	5.21752	1.81338e-07	1.57929e-06
WBGene00011821	cdf-2	T18D3.3	11.8149	9.63682	16.5079	71.2259	79.5975	52.1154	202.939	37.9596	5.34617	40.1497	2.2087	0.423488	5.2155	1.83322e-07	1.59569e-06
WBGene00019180	H10D18.5	H10D18.5	1.81768	2.89105	2.91316	48.2145	32.022	27.1434	107.38	7.62188	14.0884	19.167	3.05151	0.585313	5.21347	1.85342e-07	1.6097e-06
WBGene00045276	F18E3.13	F18E3.13	79.0689	28.9105	44.6685	257.509	279.049	118.345	654.903	152.648	4.29029	134.592	1.95902	0.375768	5.21337	1.85438e-07	1.6097e-06
WBGene00017747	F23F1.6	F23F1.6	40.8977	70.3488	73.8001	219.157	252.516	134.631	606.304	185.047	3.2765	131.892	1.63694	0.314096	5.21158	1.87242e-07	1.62358e-06
WBGene00007793	C28D4.5	C28D4.5	0.908838	1.92736	1.94211	65.747	68.6186	6.51442	140.88	4.77831	29.4832	24.2764	3.43942	0.660543	5.20696	1.91963e-07	1.66179e-06
WBGene00017215	F07F6.1	F07F6.1	1.81768	0	1.94211	27.3946	60.3843	17.3718	105.151	3.75978	27.9672	18.1517	3.40284	0.653638	5.206	1.92955e-07	1.66947e-06
WBGene00008607	F09B12.3	F09B12.3	516.22	448.112	351.522	1005.93	1078.68	669.9	2754.51	1315.85	2.09333	678.394	1.04653	0.201089	5.2043	1.94731e-07	1.683e-06
WBGene00018575	clec-119	F47F6.5	5.45303	0.963682	7.76843	67.9386	68.6186	27.1434	163.701	14.1851	11.5403	29.6476	2.91473	0.560312	5.20199	1.97169e-07	1.70037e-06
WBGene00016920	C54E4.5	C54E4.5	35.4447	29.8741	19.4211	86.5669	118.024	112.917	317.507	84.7399	3.74685	67.0412	1.79749	0.345672	5.2	1.99292e-07	1.71774e-06
WBGene00018569	F47F2.1	F47F2.1	11.8149	13.4915	10.6816	84.3753	95.1511	39.0865	218.613	35.988	6.0746	42.4335	2.34189	0.450575	5.19756	2.01926e-07	1.73668e-06
WBGene00022848	ZK1055.7	ZK1055.7	123.602	104.078	133.034	281.616	254.346	238.862	774.825	360.714	2.14803	189.256	1.08119	0.208134	5.19469	2.05063e-07	1.7627e-06
WBGene00007353	txt-13	C06A1.2	12.7237	15.4189	8.73949	63.5554	87.8318	52.1154	203.503	36.8821	5.51765	40.0641	2.24002	0.431666	5.18924	2.11158e-07	1.81312e-06
WBGene00013033	Y49E10.10	Y49E10.10	2.72651	10.6005	1.94211	128.207	97.8958	15.2003	241.303	15.2691	15.8033	42.762	3.13559	0.604611	5.18613	2.14704e-07	1.84258e-06
WBGene00021743	Y50D4B.4	Y50D4B.4	124.511	116.606	138.861	474.474	412.626	200.861	1087.96	379.977	2.86323	244.656	1.46275	0.282212	5.18315	2.18171e-07	1.87132e-06
WBGene00012416	Y7A9A.1	Y7A9A.1	4.54419	3.85473	2.91316	36.1609	41.1711	38.0008	115.333	11.3121	10.1955	21.1075	2.8074	0.541929	5.18037	2.21445e-07	1.89735e-06
WBGene00001724	grl-15	Y75B8A.20	0	2.89105	8.73949	82.1838	129.003	16.2861	227.473	11.6305	19.5582	39.8505	3.2578	0.629787	5.17286	2.30538e-07	1.97313e-06
WBGene00010796	clip-1	M01A8.2	70.8894	82.8766	105.845	323.256	309.241	155.26	787.757	259.611	3.03438	174.561	1.53776	0.297322	5.17204	2.31554e-07	1.98076e-06
WBGene00017124	E04F6.4	E04F6.4	7.2707	9.63682	5.82632	64.6512	56.7247	38.0008	159.377	22.7338	7.01055	30.3518	2.47998	0.479523	5.17177	2.31882e-07	1.98249e-06
WBGene00022103	cdh-12	Y71D11A.1	19.0856	16.3826	27.1895	234.498	193.962	33.6578	462.117	62.6577	7.37527	87.4625	2.53213	0.489988	5.16773	2.3696e-07	2.02372e-06
WBGene00009383	F35B12.3	F35B12.3	6.36187	2.89105	6.79738	61.3639	56.7247	29.3149	147.403	16.0503	9.18385	27.2423	2.72309	0.527044	5.16672	2.38241e-07	2.03357e-06
WBGene00016028	flp-24	C24A1.1	53.6214	35.6562	40.7843	124.919	146.386	120.517	391.822	130.062	3.01258	86.9807	1.52632	0.295504	5.16514	2.40265e-07	2.04975e-06
WBGene00015544	C06E8.5	C06E8.5	0.908838	0	1.94211	54.7892	93.3212	3.25721	151.368	2.85095	53.0938	25.7031	3.59376	0.69588	5.16434	2.41283e-07	2.05622e-06
WBGene00009049	F22B8.7	F22B8.7	144.505	149.371	114.584	304.628	321.135	250.805	876.568	408.46	2.14603	214.171	1.08032	0.209374	5.15978	2.47239e-07	2.10471e-06
WBGene00012421	Y9C2UA.1	Y9C2UA.1	4.54419	7.70946	0.971054	39.4482	61.2992	40.1723	140.92	13.2247	10.6558	25.6907	2.84305	0.551278	5.15719	2.50682e-07	2.13174e-06
WBGene00044206	T26H5.9	T26H5.9	6.36187	1.92736	4.85527	56.9807	57.6396	26.0577	140.678	13.1445	10.7024	25.6371	2.84343	0.551667	5.15425	2.54644e-07	2.16427e-06
WBGene00019166	tat-2	H06H21.10	18.1768	20.2373	29.1316	101.908	118.024	66.2299	286.162	67.5457	4.23656	58.9512	1.94523	0.377442	5.15372	2.55375e-07	2.16738e-06
WBGene00045239	Y49E10.29	Y49E10.29	71.7982	59.7483	67.9738	175.325	209.515	141.146	525.986	199.52	2.63626	120.918	1.35565	0.263044	5.15368	2.5542e-07	2.16738e-06
WBGene00014244	ZK1307.1	ZK1307.1	203.58	198.518	167.992	426.26	516.926	310.521	1253.71	570.091	2.19914	303.966	1.114	0.216172	5.15328	2.55968e-07	2.17087e-06
WBGene00018282	F41D9.2	F41D9.2	21.8121	12.5279	15.5369	111.77	107.96	47.7724	267.502	49.8768	5.36325	52.8965	2.20456	0.428125	5.14932	2.6143e-07	2.21414e-06
WBGene00003179	mec-18	C52B9.9	2.72651	0.963682	1.94211	35.0651	51.2352	18.4575	104.758	5.6323	18.5995	18.3983	3.19713	0.620954	5.14874	2.62235e-07	2.21928e-06
WBGene00013860	ZC247.2	ZC247.2	17.2679	15.4189	13.5948	82.1838	104.3	48.8582	235.342	46.2816	5.08501	46.9373	2.14849	0.417505	5.14602	2.66072e-07	2.24935e-06
WBGene00006423	asd-2	T21G5.5	159.047	99.2592	114.584	379.141	372.37	224.748	976.259	372.89	2.61809	224.858	1.34485	0.261363	5.14552	2.66787e-07	2.2542e-06
WBGene00020616	T20D4.10	T20D4.10	3.63535	0.963682	0.971054	40.544	56.7247	16.2861	113.555	5.57009	20.3865	19.8541	3.24344	0.630452	5.14463	2.68055e-07	2.2637e-06
WBGene00018724	F53A9.1	F53A9.1	12.7237	3.85473	7.76843	77.8006	61.2992	41.258	180.358	24.3469	7.40784	34.1175	2.52533	0.491086	5.14234	2.71341e-07	2.29024e-06
WBGene00021471	Y39G10AR.15	Y39G10AR.15	2.72651	0	0	44.9271	59.4694	9.77163	114.168	2.72651	41.8733	19.4824	3.50617	0.682194	5.13955	2.75403e-07	2.32082e-06
WBGene00013304	ptp-5.2	Y57G11C.6	0.908838	0	0	35.0651	29.2773	11.9431	76.2854	0.908838	83.9373	12.8657	3.60179	0.700921	5.13865	2.76713e-07	2.33062e-06
WBGene00007841	C31C9.7	C31C9.7	20.9033	3.85473	22.3342	98.6205	118.939	73.8301	291.389	47.0922	6.18763	56.4136	2.35357	0.45815	5.13711	2.79002e-07	2.34865e-06
WBGene00013785	nep-23	Y116A8C.4	0	0	0.971054	32.8735	53.9799	6.51442	93.3679	0.971054	96.151	15.7232	3.63905	0.708535	5.13602	2.80614e-07	2.35971e-06
WBGene00000665	col-90	C29E4.1	1.81768	2.89105	0	279.425	362.306	32.5721	674.303	4.70872	143.203	113.169	3.75118	0.730573	5.13458	2.8278e-07	2.37541e-06
WBGene00014082	ZK795.2	ZK795.2	1.81768	0.963682	5.82632	65.747	73.1931	14.1146	153.055	8.60768	17.7812	26.9437	3.18389	0.620239	5.13333	2.84656e-07	2.38738e-06
WBGene00004972	spe-26	R10H10.2	2.72651	3.85473	1.94211	52.5976	76.8528	13.0288	142.479	8.52335	16.7163	25.1671	3.1451	0.612832	5.13207	2.86571e-07	2.4009e-06
WBGene00013037	Y49E10.18	Y49E10.18	131.782	138.77	136.919	238.881	293.687	310.521	843.089	407.47	2.06908	208.427	1.03068	0.20086	5.13134	2.87686e-07	2.40897e-06
WBGene00015298	C01F1.3	C01F1.3	57.2568	33.7289	54.379	170.942	133.577	135.717	440.237	145.365	3.0285	97.6002	1.53095	0.29842	5.13018	2.89461e-07	2.42256e-06
WBGene00008311	rskn-2	C54G4.1	332.635	260.194	311.708	669.524	728.272	457.095	1854.89	904.537	2.05065	459.905	1.01823	0.198563	5.128	2.92836e-07	2.44951e-06
WBGene00018297	F41F3.3	F41F3.3	60.8921	53.0025	136.919	3081.34	3732.85	390.865	7205.06	250.813	28.7268	1242.65	3.4417	0.671232	5.12743	2.93724e-07	2.45564e-06
WBGene00022589	ZC317.6	ZC317.6	2.72651	4.81841	4.85527	77.8006	48.4904	20.629	146.92	12.4002	11.8482	26.5534	2.91943	0.569386	5.12733	2.93886e-07	2.4557e-06
WBGene00018895	F55F8.7	F55F8.7	0	0.963682	0	44.9271	53.065	4.34295	102.335	0.963682	106.192	17.2165	3.65109	0.712123	5.12706	2.94307e-07	2.45793e-06
WBGene00007474	C08H9.15	C08H9.15	64.5275	48.1841	54.379	212.582	212.26	109.659	534.501	167.091	3.19887	116.932	1.60195	0.312457	5.12696	2.94466e-07	2.45796e-06
WBGene00007688	C18E9.8	C18E9.8	2.72651	0	0	54.7892	68.6186	6.51442	129.922	2.72651	47.6514	22.1081	3.53898	0.690687	5.12386	2.99348e-07	2.49478e-06
WBGene00019260	H34I24.1	H34I24.1	0.908838	1.92736	1.94211	44.9271	47.5755	13.0288	105.531	4.77831	22.0855	18.385	3.27805	0.639901	5.12273	3.01137e-07	2.50837e-06
WBGene00006784	unc-49	T21C12.1	22.721	32.7652	49.5238	164.368	196.707	83.6017	444.676	105.01	4.23461	91.6143	1.94325	0.379424	5.12158	3.02992e-07	2.5225e-06
WBGene00020693	lron-8	T22E7.1	32.7182	22.1647	15.5369	143.548	142.727	59.7155	345.99	70.4197	4.91325	69.4016	2.10698	0.411473	5.12058	3.04601e-07	2.53456e-06
WBGene00008228	C50B8.6	C50B8.6	42.7154	46.2567	40.7843	134.781	175.664	99.8878	410.333	129.756	3.16233	90.0148	1.58929	0.310458	5.11917	3.06889e-07	2.55226e-06
WBGene00015765	C14C11.1	C14C11.1	15.4502	5.78209	8.73949	112.866	110.705	28.2292	251.799	29.9718	8.40121	46.9619	2.641	0.51596	5.11861	3.07794e-07	2.55844e-06
WBGene00022706	ZK354.3	ZK354.3	0	1.92736	0	37.2566	36.5966	13.0288	86.882	1.92736	45.0782	14.8016	3.50306	0.684492	5.11775	3.09195e-07	2.56606e-06
WBGene00003860	oig-2	Y38F1A.9	139.052	125.279	112.642	262.988	303.751	236.691	803.43	376.973	2.13127	196.734	1.07073	0.209522	5.11034	3.21576e-07	2.66185e-06
WBGene00016707	C46E10.1	C46E10.1	0	4.81841	0	72.3217	45.7457	16.2861	134.353	4.81841	27.8834	23.1953	3.38032	0.661767	5.10802	3.25559e-07	2.69061e-06
WBGene00003549	nas-31	F58B4.1	0.908838	0	0	31.7777	31.1071	11.9431	74.8279	0.908838	82.3336	12.6228	3.58249	0.701459	5.1072	3.26962e-07	2.7008e-06
WBGene00009605	F40G12.10	F40G12.10	0	2.89105	1.94211	52.5976	66.7887	9.77163	129.158	4.83315	26.7233	22.3319	3.36302	0.658696	5.10558	3.29783e-07	2.72127e-06
WBGene00004998	spp-13	F08F1.6	0	0.963682	0.971054	42.7356	68.6186	4.34295	115.697	1.93474	59.7999	19.6053	3.5741	0.700177	5.10456	3.31563e-07	2.73454e-06
WBGene00009115	F25F2.1	F25F2.1	0.908838	2.89105	1.94211	55.885	62.2142	9.77163	127.871	5.74199	22.2694	22.2688	3.28239	0.64351	5.10076	3.38286e-07	2.78563e-06
WBGene00011263	R13H4.5	R13H4.5	14.5414	28.9105	13.5948	100.812	114.364	61.887	277.063	57.0466	4.85679	55.685	2.09636	0.411059	5.09989	3.39847e-07	2.79704e-06
WBGene00003769	nlp-31	B0213.6	15.4502	24.092	26.2185	105.195	127.173	60.8013	293.17	65.7608	4.45812	59.8217	2.00063	0.393486	5.08437	3.68854e-07	3.01544e-06
WBGene00019730	asns-2	M02D8.4	163.591	133.952	172.848	413.11	474.84	252.977	1140.93	470.39	2.42549	268.553	1.24454	0.244895	5.08194	3.73607e-07	3.04802e-06
WBGene00011460	ttr-14	T05A10.3	46.3507	49.1478	53.408	607.064	714.548	145.489	1467.1	148.906	9.8525	269.335	2.77806	0.546689	5.08161	3.74242e-07	3.05163e-06
WBGene00020012	R11G1.6	R11G1.6	26.3563	36.6199	51.4659	222.444	203.111	77.0873	502.642	114.442	4.39211	102.847	1.98196	0.390114	5.08046	3.76521e-07	3.06864e-06
WBGene00008084	C44C10.3	C44C10.3	9.08838	0.963682	6.79738	61.3639	75.023	32.5721	168.959	16.8494	10.0276	30.9681	2.77981	0.547709	5.07534	3.86808e-07	3.14763e-06
WBGene00003003	lin-14	T25C12.1	99.9722	109.86	81.5685	246.551	289.113	182.404	718.068	291.4	2.4642	168.245	1.26556	0.24956	5.07118	3.95365e-07	3.21067e-06
WBGene00019148	H03E18.1	H03E18.1	1.81768	2.89105	7.76843	58.0765	99.7256	17.3718	175.174	12.4772	14.0396	31.2752	3.02845	0.597652	5.06724	4.03621e-07	3.27269e-06
WBGene00012547	Y37D8A.5	Y37D8A.5	0.908838	4.81841	0.971054	43.8313	64.9589	16.2861	125.076	6.6983	18.6728	21.9624	3.18495	0.628968	5.06378	4.11033e-07	3.33109e-06
WBGene00010289	F58H1.6	F58H1.6	4.54419	2.89105	3.88422	62.4597	93.3212	11.9431	167.724	11.3195	14.8173	29.8406	3.05682	0.603845	5.06226	4.14323e-07	3.35604e-06
WBGene00000603	col-14	C46A5.3	3.63535	3.85473	26.2185	1671.07	2241.54	208.461	4121.07	33.7085	122.256	692.463	3.70582	0.732126	5.06172	4.15491e-07	3.36378e-06
WBGene00013169	Y53F4B.23	Y53F4B.23	7.2707	7.70946	4.85527	46.0229	45.7457	46.6867	138.455	19.8354	6.9802	26.3818	2.46073	0.486159	5.06158	4.15789e-07	3.36447e-06
WBGene00008476	E03H4.8	E03H4.8	27.2651	30.8378	31.0737	143.548	161.025	64.0585	368.631	89.1767	4.13371	76.3013	1.91086	0.377664	5.05969	4.19935e-07	3.39456e-06
WBGene00019337	K02F6.3	K02F6.3	8.17954	0.963682	7.76843	83.2795	70.4484	27.1434	180.871	16.9117	10.6951	32.9638	2.82847	0.559076	5.05917	4.21075e-07	3.40204e-06
WBGene00017336	ugt-41	F10D2.11	55.4391	23.1284	37.8711	215.869	191.217	87.9447	495.031	116.439	4.25143	101.912	1.9402	0.38353	5.05881	4.21885e-07	3.40686e-06
WBGene00002037	hum-4	F46C3.3	167.226	153.225	182.558	505.156	423.605	263.834	1192.6	503.01	2.37092	282.601	1.21321	0.239943	5.05625	4.2757e-07	3.45101e-06
WBGene00007156	B0379.2	B0379.2	5.45303	0	0	64.6512	77.7677	13.0288	155.448	5.45303	28.5067	26.8168	3.3655	0.666261	5.05133	4.38751e-07	3.52512e-06
WBGene00009079	F23B12.1	F23B12.1	0	0	1.94211	27.3946	51.2352	11.9431	90.5729	1.94211	46.6364	15.4192	3.48558	0.690111	5.05076	4.40059e-07	3.53384e-06
WBGene00013693	Y105E8B.9	Y105E8B.9	22.721	27.9468	30.1027	105.195	75.023	109.659	289.878	80.7704	3.58891	61.7747	1.73995	0.34455	5.04993	4.41969e-07	3.5438e-06
WBGene00015480	C05D10.4	C05D10.4	34.5358	42.402	45.6395	151.218	204.941	86.8589	443.018	122.577	3.61419	94.2659	1.75215	0.347082	5.04824	4.45906e-07	3.57075e-06
WBGene00009624	cnc-8	F41E7.8	29.9917	23.1284	33.9869	161.08	144.556	64.0585	369.695	87.1069	4.24415	76.1337	1.93943	0.384182	5.04819	4.46006e-07	3.57075e-06
WBGene00003534	nas-15	T04G9.2	0.908838	0.963682	0	35.0651	36.5966	10.8574	82.519	1.87252	44.0684	14.0653	3.45897	0.685659	5.04474	4.5414e-07	3.63221e-06
WBGene00015088	B0252.3	B0252.3	100.881	86.7314	57.2922	231.21	249.772	173.718	654.7	244.905	2.67329	149.934	1.37027	0.271719	5.04298	4.5833e-07	3.66202e-06
WBGene00000998	dig-1	K07E12.1	15.4502	37.5836	57.2922	199.433	217.75	98.8021	515.984	110.326	4.6769	104.385	2.05159	0.406912	5.04186	4.61036e-07	3.68179e-06
WBGene00019024	F58A6.5	F58A6.5	0	0	0.971054	21.9157	42.086	11.9431	75.9448	0.971054	78.2086	12.8193	3.54908	0.704461	5.03801	4.70404e-07	3.75283e-06
WBGene00219208	B0365.9	B0365.9	3.63535	5.78209	7.76843	65.747	48.4904	30.4006	144.638	17.1859	8.4161	26.9707	2.63151	0.522459	5.03677	4.73458e-07	3.7734e-06
WBGene00006599	tpa-1	B0545.1	95.428	119.497	118.469	294.766	337.603	192.175	824.544	333.393	2.47319	192.99	1.27062	0.252352	5.03511	4.77586e-07	3.80438e-06
WBGene00022032	Y65B4A.9	Y65B4A.9	1.81768	2.89105	0.971054	43.8313	80.5124	8.68589	133.03	5.67978	23.4216	23.1182	3.27968	0.652384	5.02722	4.97636e-07	3.94627e-06
WBGene00014194	ZK1037.6	ZK1037.6	56.348	33.7289	66.0317	144.643	154.62	159.603	458.867	156.109	2.93941	102.496	1.49206	0.29704	5.0231	5.08443e-07	4.02996e-06
WBGene00020531	T15B12.2	T15B12.2	0.908838	0	0	43.8313	56.7247	3.25721	103.813	0.908838	114.226	17.4537	3.60023	0.71694	5.02167	5.12245e-07	4.05604e-06
WBGene00006609	tre-3	W05E10.4	167.226	209.119	162.166	370.375	447.393	306.178	1123.95	538.511	2.08714	277.076	1.04247	0.207804	5.01662	5.2589e-07	4.16201e-06
WBGene00010888	dlc-2	M18.2	29.9917	30.8378	22.3342	142.452	152.791	60.8013	356.044	83.1637	4.28124	73.2012	1.94748	0.388593	5.01163	5.3972e-07	4.26383e-06
WBGene00009241	F28H7.8	F28H7.8	12.7237	8.67314	9.71054	64.6512	86.9168	38.0008	189.569	31.1074	6.09401	36.7794	2.32591	0.464107	5.01159	5.39831e-07	4.26383e-06
WBGene00007097	B0024.4	B0024.4	2.72651	2.89105	1.94211	44.9271	60.3843	14.1146	119.426	7.55967	15.7978	21.1643	3.07432	0.613566	5.01058	5.42652e-07	4.28398e-06
WBGene00011793	T16A9.3	T16A9.3	1.81768	5.78209	8.73949	51.5018	47.5755	40.1723	139.25	16.3393	8.5224	25.9315	2.63972	0.527405	5.00511	5.58315e-07	4.40106e-06
WBGene00009158	F26E4.3	F26E4.3	104.516	64.5667	119.44	280.521	279.964	197.604	758.088	288.523	2.62748	174.435	1.3478	0.269453	5.00198	5.6745e-07	4.47085e-06
WBGene00000729	col-156	F57B7.3	0	0	0.971054	518.306	595.609	44.5152	1158.43	0.971054	1192.96	193.233	3.71958	0.744135	4.99853	5.77682e-07	4.5447e-06
WBGene00008423	D2045.5	D2045.5	0.908838	4.81841	1.94211	39.4482	46.6606	22.8005	108.909	7.66936	14.2006	19.4298	3.00785	0.602199	4.99478	5.8903e-07	4.63168e-06
WBGene00008950	wht-5	F19B6.4	0	1.92736	0	51.5018	43.9159	6.51442	101.932	1.92736	52.8868	17.3099	3.49042	0.698964	4.99371	5.92309e-07	4.65055e-06
WBGene00010062	lipl-1	F54F3.3	1.81768	0.963682	4.85527	28.4904	27.4474	54.2868	110.225	7.63663	14.4337	19.6435	3.01415	0.603779	4.99213	5.97156e-07	4.68397e-06
WBGene00305018	K07A1.21	K07A1.21	0.908838	0	0	25.203	37.5115	10.8574	73.5719	0.908838	80.9516	12.4135	3.52223	0.705769	4.99063	6.01812e-07	4.7163e-06
WBGene00010019	F54B8.4	F54B8.4	2.72651	1.92736	4.85527	33.9693	52.1501	26.0577	112.177	9.50915	11.7968	20.281	2.88425	0.577944	4.99053	6.02133e-07	4.7163e-06
WBGene00044633	F54H12.7	F54H12.7	0	2.89105	0	33.9693	63.1291	10.8574	107.956	2.89105	37.3414	18.4745	3.41641	0.684581	4.99052	6.02169e-07	4.7163e-06
WBGene00023424	C53D6.10	C53D6.10	0	0.963682	0	33.9693	43.9159	6.51442	84.3996	0.963682	87.5803	14.2272	3.54585	0.710546	4.99032	6.02792e-07	4.71885e-06
WBGene00003539	nas-20	T11F9.3	197.218	207.192	216.545	475.57	500.458	313.778	1289.81	620.955	2.07713	318.46	1.0353	0.20752	4.98892	6.07193e-07	4.74628e-06
WBGene00004921	snt-1	F31E8.2	7.2707	2.89105	10.6816	78.8964	93.3212	23.8862	196.104	20.8433	9.40846	36.1579	2.71817	0.544928	4.98812	6.09688e-07	4.76343e-06
WBGene00008547	F07A11.4	F07A11.4	115.422	109.86	142.745	373.662	419.946	195.433	989.04	368.027	2.68741	226.178	1.37779	0.276294	4.98666	6.14312e-07	4.79554e-06
WBGene00004037	plc-2	Y75B12B.6	91.7926	88.6587	82.5396	191.762	236.963	175.889	604.614	262.991	2.29899	144.601	1.1724	0.235108	4.98663	6.14402e-07	4.79554e-06
WBGene00000845	cup-4	C02C2.3	34.5358	28.9105	27.1895	119.44	118.024	76.0016	313.466	90.6358	3.45852	67.3503	1.69332	0.339671	4.98517	6.19064e-07	4.82718e-06
WBGene00006812	unc-80	F25C8.3	23.6298	21.201	27.1895	140.26	91.4914	65.1442	296.896	72.0203	4.12239	61.486	1.90115	0.381448	4.98403	6.22744e-07	4.85111e-06
WBGene00010035	F54C8.1	F54C8.1	0.908838	3.85473	5.82632	64.6512	79.5975	14.1146	158.363	10.5899	14.9542	28.1589	3.04482	0.61099	4.98342	6.24697e-07	4.86393e-06
WBGene00008436	DH11.2	DH11.2	208.124	185.027	218.487	513.922	526.076	306.178	1346.18	611.638	2.20094	326.302	1.11321	0.223479	4.98127	6.31699e-07	4.91363e-06
WBGene00022650	ZK84.2	ZK84.2	4.54419	0.963682	0	47.1187	69.5335	13.0288	129.681	5.50787	23.5447	22.5315	3.25924	0.654322	4.9811	6.32247e-07	4.91548e-06
WBGene00014813	M176.9	M176.9	0.908838	0.963682	1.94211	36.1609	55.8098	9.77163	101.742	3.81463	26.6716	17.5928	3.30274	0.663514	4.97765	6.43615e-07	4.99226e-06
WBGene00006952	wrt-6	ZK377.1	4.54419	0.963682	3.88422	224.636	279.049	22.8005	526.485	9.39209	56.0562	89.3128	3.54613	0.712768	4.97516	6.51954e-07	5.05137e-06
WBGene00000298	cat-4	F32G8.6	234.48	138.77	122.353	428.451	385.179	360.465	1174.09	495.603	2.36902	278.283	1.2093	0.243139	4.97371	6.56846e-07	5.08679e-06
WBGene00018492	hpo-26	F46E10.11	0	0.963682	0.971054	16.4368	36.5966	21.7147	74.7481	1.93474	38.6348	12.7805	3.39504	0.682616	4.97357	6.57312e-07	5.08792e-06
WBGene00007103	crm-1	B0024.14	107.243	94.4408	121.382	292.574	243.367	199.776	735.717	323.065	2.2773	176.464	1.15811	0.232883	4.97294	6.59437e-07	5.09939e-06
WBGene00011235	suro-1	R11A5.7	13.6326	9.63682	7.76843	315.586	331.199	39.0865	685.871	31.0378	22.0979	119.485	3.26264	0.65619	4.97211	6.62295e-07	5.1175e-06
WBGene00000251	bli-1	C09G5.6	10.9061	4.81841	21.3632	494.198	582.8	70.5729	1147.57	37.0877	30.9421	197.443	3.40073	0.683967	4.97207	6.62424e-07	5.1175e-06
WBGene00016491	acdh-5	C37A2.3	0	0.963682	5.82632	67.9386	68.6186	13.0288	149.586	6.79001	22.0303	26.0627	3.24005	0.651968	4.96964	6.70776e-07	5.1795e-06
WBGene00013568	Y75B12B.3	Y75B12B.3	1.81768	0	1.94211	29.5862	26.5325	26.0577	82.1763	3.75978	21.8567	14.3227	3.20621	0.645302	4.96854	6.74591e-07	5.20642e-06
WBGene00000399	cdh-7	R05H10.6	0	0	1.94211	53.6934	66.7887	3.25721	123.739	1.94211	63.7139	20.9469	3.52019	0.70869	4.96718	6.79335e-07	5.2354e-06
WBGene00008914	F17C11.2	F17C11.2	4.54419	0	7.76843	56.9807	59.4694	30.4006	146.851	12.3126	11.9268	26.5272	2.8889	0.581612	4.96705	6.79775e-07	5.23625e-06
WBGene00014121	ZK858.8	ZK858.8	2.72651	3.85473	4.85527	55.885	72.2782	15.2003	143.363	11.4365	12.5356	25.8	2.92439	0.589134	4.96388	6.90997e-07	5.31238e-06
WBGene00004000	pgp-6	T21E8.1	34.5358	10.6005	14.5658	432.834	531.565	96.6306	1061.03	59.7022	17.7721	186.789	3.15218	0.635104	4.96325	6.93222e-07	5.3269e-06
WBGene00016684	nlp-43	C45G9.13	2.72651	0.963682	1.94211	33.9693	37.5115	20.629	92.1098	5.6323	16.3538	16.2903	3.06963	0.618566	4.96249	6.95957e-07	5.34016e-06
WBGene00018268	F41C3.2	F41C3.2	10.9061	15.4189	15.5369	134.781	107.045	31.4864	273.313	41.8618	6.52892	52.5291	2.39066	0.481791	4.96202	6.97635e-07	5.35045e-06
WBGene00011252	R11H6.4	R11H6.4	43.6242	59.7483	48.5527	145.739	140.897	122.688	409.324	151.925	2.69425	93.5416	1.38034	0.278519	4.95601	7.19566e-07	5.50003e-06
WBGene00006886	vap-1	F11C7.3	6.36187	0	5.82632	64.6512	56.7247	27.1434	148.519	12.1882	12.1855	26.7846	2.89841	0.584883	4.95553	7.21329e-07	5.50778e-06
WBGene00017672	F21F3.2	F21F3.2	0.908838	0.963682	0	47.1187	33.8518	7.60016	88.5707	1.87252	47.3003	15.0739	3.43905	0.693995	4.95544	7.21664e-07	5.50778e-06
WBGene00010474	K01D12.15	K01D12.15	1.81768	0	1.94211	28.4904	32.9369	21.7147	83.142	3.75978	22.1135	14.4836	3.2081	0.647399	4.95536	7.21968e-07	5.50778e-06
WBGene00020356	T08B6.9	T08B6.9	0	2.89105	0	65.747	66.7887	4.34295	136.879	2.89105	47.3457	23.295	3.46685	0.699658	4.95506	7.23064e-07	5.51085e-06
WBGene00022615	ZC449.5	ZC449.5	24.5386	13.4915	14.5658	97.5247	130.833	47.7724	276.13	52.596	5.25002	54.7876	2.16697	0.437346	4.95481	7.23994e-07	5.51528e-06
WBGene00006693	twk-43	F32H5.7	6.36187	11.5642	9.71054	65.747	76.8528	34.7436	177.343	27.6366	6.41698	34.1633	2.3737	0.479313	4.9523	7.33419e-07	5.5844e-06
WBGene00012592	Y38E10A.14	Y38E10A.14	82.7043	79.9856	54.379	201.624	186.642	159.603	547.87	217.069	2.52395	127.49	1.29317	0.261159	4.95167	7.35794e-07	5.5998e-06
WBGene00000238	bar-1	C54D1.6	70.8894	63.603	44.6685	201.624	193.047	123.774	518.445	179.161	2.89374	116.268	1.47017	0.296935	4.95117	7.37689e-07	5.61153e-06
WBGene00010613	K07A1.6	K07A1.6	131.782	106.969	142.745	270.659	240.622	282.292	793.572	381.495	2.08016	195.845	1.03486	0.209055	4.95017	7.41502e-07	5.63513e-06
WBGene00015089	B0252.5	B0252.5	2.72651	0.963682	2.91316	58.0765	95.1511	5.42868	158.656	6.60336	24.0266	27.5433	3.26774	0.660159	4.94993	7.42389e-07	5.63917e-06
WBGene00010225	ttr-31	F58A3.5	42.7154	38.5473	28.1606	139.164	204.026	79.2588	422.449	109.423	3.86069	88.6454	1.8247	0.368829	4.94728	7.52567e-07	5.70829e-06
WBGene00045405	D1086.18	D1086.18	0	2.89105	0.971054	38.3524	32.022	18.4575	88.8319	3.8621	23.0009	15.449	3.22799	0.653275	4.94124	7.76271e-07	5.87965e-06
WBGene00015106	B0280.11	B0280.11	0	0	1.94211	25.203	44.8308	13.0288	83.0627	1.94211	42.7693	14.1675	3.41088	0.690642	4.93871	7.86424e-07	5.9452e-06
WBGene00018869	rfip-1	F55C12.1	201.762	166.717	201.979	528.168	540.714	281.206	1350.09	570.458	2.36667	320.091	1.2096	0.245027	4.93661	7.94905e-07	6.00074e-06
WBGene00013081	txt-14	Y51A2D.14	61.801	34.6925	41.7553	134.781	152.791	123.774	411.346	138.249	2.9754	91.5991	1.50408	0.304971	4.93187	8.14457e-07	6.13666e-06
WBGene00012256	lpr-5	W04G3.2	9.99722	11.5642	23.3053	163.272	141.812	29.3149	334.398	44.8667	7.45315	63.2108	2.51211	0.509414	4.93137	8.16547e-07	6.14668e-06
WBGene00016862	cest-32	C52A10.1	127.237	84.804	66.0317	230.115	305.581	208.461	744.157	278.073	2.67612	170.372	1.36955	0.277722	4.93135	8.16644e-07	6.14668e-06
WBGene00001761	gst-13	T26C5.1	173.588	132.024	128.179	339.693	375.115	247.548	962.356	433.792	2.21847	232.691	1.1228	0.22769	4.93125	8.17053e-07	6.14668e-06
WBGene00003107	mab-10	R166.1	128.146	116.606	103.903	227.923	236.963	251.891	716.777	348.654	2.05584	177.572	1.01887	0.206787	4.92716	8.34345e-07	6.26568e-06
WBGene00011927	T22C8.6	T22C8.6	2.72651	0.963682	3.88422	33.9693	56.7247	19.5433	110.237	7.57441	14.5539	19.6353	3.00261	0.609512	4.92625	8.38226e-07	6.28413e-06
WBGene00007169	B0393.4	B0393.4	0	0.963682	1.94211	54.7892	44.8308	6.51442	106.134	2.90579	36.5251	18.1734	3.38173	0.68649	4.92612	8.38781e-07	6.28413e-06
WBGene00000718	col-145	B0222.7	0.908838	0	0	373.662	595.609	40.1723	1009.44	0.908838	1110.7	168.392	3.66828	0.744732	4.92563	8.40886e-07	6.29183e-06
WBGene00010650	K08C9.1	K08C9.1	1.81768	0	0	41.6398	48.4904	6.51442	96.6446	1.81768	53.1693	16.4104	3.45055	0.700612	4.92506	8.43354e-07	6.29805e-06
WBGene00017126	E04F6.6	E04F6.6	38.1712	28.9105	27.1895	116.153	145.471	76.0016	337.626	94.2712	3.58143	71.9829	1.73386	0.352066	4.92481	8.44425e-07	6.3026e-06
WBGene00044070	set-18	T22A3.4	18.1768	15.4189	24.2764	105.195	113.449	49.9439	268.588	57.872	4.64108	54.4101	2.03357	0.413208	4.92141	8.59227e-07	6.39504e-06
WBGene00012124	T28D6.4	T28D6.4	21.8121	28.9105	21.3632	110.674	101.555	64.0585	276.288	72.0858	3.83277	58.0623	1.81476	0.368786	4.92091	8.61448e-07	6.40856e-06
WBGene00015574	irg-1	C07G3.2	2.72651	4.81841	0.971054	60.2681	81.4274	9.77163	151.467	8.51598	17.7862	26.6638	3.11908	0.633868	4.92071	8.6233e-07	6.41211e-06
WBGene00012123	T28D6.3	T28D6.3	23.6298	0.963682	8.73949	93.1416	100.641	80.3445	274.127	33.333	8.22389	51.2433	2.5903	0.526706	4.91793	8.7466e-07	6.49771e-06
WBGene00005016	sqt-1	B0491.2	0.908838	0	4.85527	1094.69	1455.63	141.146	2691.46	5.76411	466.935	449.538	3.65681	0.744069	4.91461	8.89603e-07	6.59945e-06
WBGene00001674	gpa-12	F18G5.3	19.0856	12.5279	11.6526	89.8542	101.555	41.258	232.668	43.2661	5.3776	45.989	2.18819	0.445381	4.91307	8.9662e-07	6.64529e-06
WBGene00004831	slo-2	F08B12.3	39.9889	67.4577	40.7843	180.804	159.195	115.088	455.087	148.231	3.07013	100.553	1.54532	0.314578	4.91234	8.99954e-07	6.66689e-06
WBGene00043062	clec-80	Y54G2A.39	81.7954	44.3294	64.0896	156.697	169.259	188.918	514.874	190.214	2.70681	117.515	1.38257	0.281488	4.91163	9.03214e-07	6.68791e-06
WBGene00018056	F35F10.6	F35F10.6	5.45303	6.74577	3.88422	53.6934	38.4264	34.7436	126.863	16.083	7.88803	23.8244	2.55141	0.519632	4.91002	9.10672e-07	6.73685e-06
WBGene00011768	oac-46	T14D7.2	53.6214	39.511	59.2343	203.816	254.346	92.2876	550.449	152.367	3.61266	117.136	1.7444	0.355526	4.90654	9.26966e-07	6.84462e-06
WBGene00006366	sym-1	C44H4.3	53.6214	31.8015	42.7264	206.007	226.899	78.1731	511.079	128.149	3.98815	106.538	1.85943	0.379322	4.90197	9.48815e-07	6.99294e-06
WBGene00004397	rol-6	T01B7.7	0.908838	0	5.82632	707.876	908.51	123.774	1740.16	6.73516	258.369	291.149	3.63469	0.741682	4.90061	9.55412e-07	7.03502e-06
WBGene00016838	C50F2.4	C50F2.4	98.1545	78.0582	54.379	238.881	236.048	156.346	631.275	230.592	2.73763	143.644	1.39783	0.285268	4.90008	9.57982e-07	7.05068e-06
WBGene00020651	T21D12.12	T21D12.12	41.8066	13.4915	22.3342	113.961	130.833	87.9447	332.739	77.6323	4.28609	68.3952	1.93902	0.395753	4.89957	9.60466e-07	7.06568e-06
WBGene00011429	T04C12.7	T04C12.7	4.54419	0	4.85527	72.3217	57.6396	16.2861	146.247	9.39946	15.5591	25.9411	3.03751	0.620005	4.89918	9.62393e-07	7.0733e-06
WBGene00010567	K04G2.9	K04G2.9	85.4308	40.4746	66.0317	178.613	272.644	152.003	603.26	191.937	3.14301	132.533	1.57339	0.321185	4.8987	9.64732e-07	7.08721e-06
WBGene00021583	clec-72	Y46C8AL.5	11.8149	3.85473	2.91316	43.8313	84.1721	38.0008	166.004	18.5828	8.93323	30.7645	2.65391	0.542099	4.89562	9.79975e-07	7.1892e-06
WBGene00008529	F02E9.3	F02E9.3	0.908838	2.89105	2.91316	58.0765	51.2352	10.8574	120.169	6.71305	17.9008	21.147	3.11025	0.635449	4.89458	9.85182e-07	7.22406e-06
WBGene00006310	sul-3	C54D2.4	13.6326	14.4552	4.85527	86.5669	86.9168	38.0008	211.485	32.9431	6.4197	40.7379	2.36307	0.48318	4.89066	1.00499e-06	7.3625e-06
WBGene00010883	M7.7	M7.7	0	0.963682	0	35.0651	26.5325	9.77163	71.3692	0.963682	74.0589	12.0555	3.46018	0.708207	4.88583	1.02994e-06	7.53134e-06
WBGene00006979	zig-2	F42F12.2	1.81768	0.963682	0.971054	21.9157	28.3623	27.1434	77.4214	3.75241	20.6324	13.529	3.15086	0.644984	4.88518	1.03334e-06	7.54927e-06
WBGene00014029	ZK637.12	ZK637.12	0	0	0.971054	32.8735	63.1291	3.25721	99.2598	0.971054	102.219	16.7051	3.5147	0.719867	4.88242	1.04789e-06	7.64504e-06
WBGene00019237	H24G06.1	H24G06.1	114.514	100.223	138.861	466.804	491.309	166.118	1124.23	353.597	3.17941	246.305	1.58751	0.325413	4.87845	1.06924e-06	7.79358e-06
WBGene00008964	mltn-9	F19H8.4	9.99722	4.81841	5.82632	66.8428	55.8098	30.4006	153.053	20.642	7.41467	28.9492	2.49185	0.510879	4.87756	1.07406e-06	7.82516e-06
WBGene00019647	K11D12.7	K11D12.7	119.967	101.187	80.5975	242.168	262.58	193.261	698.01	301.751	2.3132	166.627	1.17773	0.241488	4.87698	1.0772e-06	7.83362e-06
WBGene00022643	ZK6.8	ZK6.8	6.36187	8.67314	9.71054	56.9807	90.5765	29.3149	176.872	24.7455	7.14764	33.6029	2.46609	0.505864	4.875	1.08807e-06	7.89821e-06
WBGene00015841	skpo-2	C16C8.2	2.72651	7.70946	4.85527	76.7048	81.4274	15.2003	173.333	15.2912	11.3354	31.4373	2.8376	0.582103	4.87473	1.08956e-06	7.90538e-06
WBGene00010449	K01A11.1	K01A11.1	25.4475	19.2736	25.2474	121.632	101.555	58.6298	281.817	69.9685	4.02777	58.631	1.86875	0.383525	4.87256	1.10164e-06	7.98572e-06
WBGene00000955	des-2	T26H10.1	5.45303	3.85473	2.91316	58.0765	64.044	16.2861	138.407	12.2209	11.3254	25.1046	2.82916	0.580926	4.87008	1.11552e-06	8.07896e-06
WBGene00006367	sym-2	ZK1067.6	44.5331	36.6199	34.9579	155.601	142.727	82.516	380.844	116.111	3.28	82.8258	1.62445	0.333586	4.86966	1.11788e-06	8.0924e-06
WBGene00004932	sod-3	C08A9.1	9.08838	11.5642	8.73949	60.2681	62.2142	40.1723	162.655	29.392	5.53396	32.0078	2.21487	0.455022	4.8676	1.1296e-06	8.16975e-06
WBGene00006640	tsp-14	F39C12.3	59.0745	38.5473	33.9869	199.433	182.983	89.0304	471.446	131.609	3.58218	100.509	1.73024	0.355518	4.86681	1.13413e-06	8.19881e-06
WBGene00021858	Y54F10BM.3	Y54F10BM.3	18.1768	16.3826	23.3053	110.674	113.449	46.6867	270.81	57.8647	4.68006	54.7791	2.03864	0.419007	4.86542	1.14215e-06	8.25299e-06
WBGene00022707	ZK354.6	ZK354.6	0.908838	0	0	20.8199	58.5545	6.51442	85.8888	0.908838	94.504	14.4663	3.48625	0.716606	4.86494	1.1449e-06	8.2691e-06
WBGene00017175	irld-3	F02C9.4	0	0	0.971054	23.0115	35.6816	10.8574	69.5505	0.971054	71.6237	11.7536	3.44404	0.708133	4.86356	1.15295e-06	8.32351e-06
WBGene00013657	Y105C5B.18	Y105C5B.18	2.72651	1.92736	0	28.4904	49.4054	17.3718	95.2675	4.65388	20.4706	16.6536	3.14894	0.647616	4.86236	1.15994e-06	8.36635e-06
WBGene00020139	eppl-1	T01B11.2	285.375	272.722	225.285	615.83	686.186	378.922	1680.94	783.382	2.14575	410.72	1.07763	0.221638	4.86211	1.1614e-06	8.37302e-06
WBGene00077693	T04C12.11	T04C12.11	25.4475	23.1284	36.9001	100.812	157.365	73.8301	332.007	85.4759	3.88422	69.5805	1.82964	0.37634	4.86167	1.16398e-06	8.38787e-06
WBGene00009331	F32D8.7	F32D8.7	4.54419	0	1.94211	67.9386	68.6186	8.68589	145.243	6.4863	22.3923	25.2882	3.20048	0.658552	4.85987	1.17461e-06	8.4568e-06
WBGene00004122	pqn-35	F35D11.2	9.99722	6.74577	18.45	90.95	98.8107	35.8293	225.59	35.193	6.41008	43.4638	2.36083	0.486379	4.85389	1.21062e-06	8.6884e-06
WBGene00194908	F22F7.8	F22F7.8	115.422	118.533	90.308	234.498	207.685	254.062	696.246	324.263	2.14716	170.085	1.0763	0.221875	4.85095	1.22874e-06	8.81452e-06
WBGene00021880	Y54G2A.15	Y54G2A.15	0	2.89105	3.88422	43.8313	53.9799	16.2861	114.097	6.77526	16.8403	20.1454	3.06664	0.632317	4.84985	1.23556e-06	8.8554e-06
WBGene00017663	F21D12.3	F21D12.3	30.9005	26.0194	20.3921	97.5247	102.47	72.7444	272.739	77.312	3.52777	58.3419	1.71142	0.352905	4.84951	1.23767e-06	8.86651e-06
WBGene00010262	droe-4	F58E10.7	5.45303	5.78209	8.73949	58.0765	68.6186	26.0577	152.753	19.9746	7.64735	28.7879	2.52095	0.51998	4.84817	1.24605e-06	8.90643e-06
WBGene00009695	clp-8	F44F1.3	0	0	2.91316	40.544	44.8308	10.8574	96.2321	2.91316	33.0336	16.5242	3.31649	0.684258	4.84684	1.25443e-06	8.95831e-06
WBGene00022887	ZK1290.5	ZK1290.5	37.2624	27.9468	33.9869	108.483	115.279	85.7732	309.535	99.196	3.12044	68.1218	1.56254	0.322437	4.84602	1.25961e-06	8.98715e-06
WBGene00013515	Y73F4A.2	Y73F4A.2	3.63535	1.92736	0.971054	55.885	42.086	13.0288	111	6.53377	16.9886	19.5889	3.0601	0.631563	4.84528	1.26434e-06	9.01688e-06
WBGene00013497	hex-5	Y70D2A.2	30.9005	35.6562	37.8711	133.686	124.428	79.2588	337.373	104.428	3.23068	73.6334	1.60672	0.331676	4.84424	1.27096e-06	9.06004e-06
WBGene00017471	F14H12.3	F14H12.3	11.8149	2.89105	2.91316	42.7356	64.044	44.5152	151.295	17.6191	8.58697	28.1523	2.60992	0.538941	4.84269	1.28095e-06	9.12712e-06
WBGene00019030	exc-6	F58B6.2	66.3452	79.9856	67.0027	192.858	205.856	135.717	534.431	213.334	2.50514	124.627	1.28405	0.265242	4.84105	1.29156e-06	9.19857e-06
WBGene00010933	M162.7	M162.7	0	1.92736	2.91316	37.2566	52.1501	13.0288	102.436	4.84053	21.1621	17.8794	3.16519	0.654212	4.83817	1.31039e-06	9.31596e-06
WBGene00014148	ZK909.3	ZK909.3	38.1712	37.5836	61.1764	170.942	232.388	91.2019	494.532	136.931	3.61154	105.244	1.74205	0.360463	4.8328	1.34627e-06	9.54543e-06
WBGene00000748	col-175	C35B8.1	6.36187	0	2.91316	1575.74	1992.68	173.718	3742.14	9.27503	403.464	625.235	3.59814	0.744779	4.83115	1.35747e-06	9.61191e-06
WBGene00008451	cest-3	E01G6.3	32.7182	22.1647	26.2185	86.5669	97.8958	85.7732	270.236	81.1013	3.33208	58.5562	1.64149	0.340011	4.82775	1.38084e-06	9.76991e-06
WBGene00001736	grl-27	F40C5.3	0	0	2.91316	46.0229	81.4274	4.34295	131.793	2.91316	45.2406	22.4511	3.39537	0.703307	4.82773	1.38101e-06	9.76991e-06
WBGene00018340	anmt-2	F42A10.3	75.4336	46.2567	39.8132	176.421	177.493	125.945	479.86	161.504	2.9712	106.894	1.49916	0.31063	4.82618	1.39175e-06	9.84151e-06
WBGene00000958	dgk-1	C09E10.2	13.6326	15.4189	15.5369	77.8006	105.215	41.258	224.274	44.5883	5.02987	44.8103	2.11398	0.438069	4.82568	1.39529e-06	9.85771e-06
WBGene00011669	T09F5.10	T09F5.10	0.908838	0	0.971054	28.4904	29.2773	13.0288	70.7965	1.87989	37.6599	12.1127	3.31663	0.687402	4.82488	1.40091e-06	9.893e-06
WBGene00021975	Y58A7A.1	Y58A7A.1	29.0828	20.2373	25.2474	131.494	118.939	56.4583	306.891	74.5675	4.11561	63.5765	1.89075	0.39197	4.82372	1.40908e-06	9.94186e-06
WBGene00050884	Y69H2.15	Y69H2.15	3.63535	1.92736	3.88422	23.0115	40.2562	40.1723	103.44	9.44693	10.9496	18.8145	2.79078	0.578933	4.82055	1.43162e-06	1.00785e-05
WBGene00000936	dbl-1	T25F10.2	34.5358	21.201	26.2185	120.536	122.598	66.2299	309.365	81.9553	3.7748	65.22	1.79044	0.371437	4.8203	1.4334e-06	1.00821e-05
WBGene00016596	C42D4.3	C42D4.3	0.908838	1.92736	0	120.536	258.006	18.4575	396.999	2.8362	139.976	66.6393	3.5466	0.735789	4.82014	1.43457e-06	1.00859e-05
WBGene00014173	ZK970.7	ZK970.7	0.908838	0.963682	5.82632	28.4904	63.1291	24.9719	116.591	7.69884	15.144	20.715	3.00125	0.622733	4.81948	1.43932e-06	1.01103e-05
WBGene00016742	C48B6.4	C48B6.4	0	1.92736	0	25.203	63.1291	7.60016	95.9322	1.92736	49.7738	16.3099	3.39239	0.703967	4.81897	1.44304e-06	1.01319e-05
WBGene00011286	ttr-29	R90.4	0	0.963682	0.971054	29.5862	28.3623	13.0288	70.9773	1.93474	36.6858	12.152	3.31161	0.687271	4.8185	1.44642e-06	1.01512e-05
WBGene00015339	C02E7.6	C02E7.6	6.36187	8.67314	26.2185	470.091	649.589	77.0873	1196.77	41.2535	29.0101	206.337	3.31207	0.687636	4.8166	1.46024e-06	1.02301e-05
WBGene00021262	fbxa-74	Y22D7AR.9	27.2651	34.6925	38.8422	116.153	102.47	91.2019	309.825	100.8	3.07367	68.4375	1.54401	0.320717	4.81426	1.47747e-06	1.03371e-05
WBGene00004230	ptr-16	T21H3.2	6.36187	20.2373	14.5658	85.4711	111.62	43.4295	240.52	41.165	5.84283	46.9475	2.26765	0.471613	4.8083	1.5222e-06	1.06266e-05
WBGene00011364	cest-1.2	T02B5.3	39.9889	32.7652	34.9579	151.218	139.067	74.9158	365.201	107.712	3.39053	78.8188	1.66286	0.345864	4.80784	1.52571e-06	1.06464e-05
WBGene00001074	dpy-13	F30B5.1	9.08838	0	4.85527	3082.44	3935.96	423.437	7441.84	13.9437	533.708	1242.63	3.58574	0.745884	4.80737	1.52926e-06	1.06656e-05
WBGene00022415	Y102A11A.5	Y102A11A.5	0.908838	3.85473	6.79738	51.5018	85.087	16.2861	152.875	11.5609	13.2234	27.406	2.9229	0.608376	4.80444	1.55188e-06	1.08053e-05
WBGene00022634	ZC581.7	ZC581.7	1.81768	1.92736	0	46.0229	40.2562	9.77163	96.0508	3.74504	25.6475	16.6326	3.21602	0.669506	4.80358	1.55855e-06	1.08469e-05
WBGene00012535	Y37A1A.2	Y37A1A.2	9.08838	5.78209	3.88422	49.3103	75.023	27.1434	151.477	18.7547	8.07673	28.3719	2.55692	0.53234	4.80317	1.56176e-06	1.08598e-05
WBGene00017971	F32A5.8	F32A5.8	65.4363	53.0025	60.2054	209.295	185.728	110.745	505.767	178.644	2.83114	114.069	1.43921	0.299849	4.79979	1.58835e-06	1.10398e-05
WBGene00016407	unk-1	C34D10.2	155.411	119.497	194.211	443.792	373.285	267.091	1084.17	469.119	2.31108	258.881	1.17584	0.245067	4.79802	1.60239e-06	1.11228e-05
WBGene00005013	jmjd-1.1	F43G6.6	0	0.963682	0	40.544	22.8729	8.68589	72.1027	0.963682	74.8201	12.1777	3.41675	0.712199	4.79746	1.60691e-06	1.11493e-05
WBGene00011467	decr-1.3	T05C12.3	0	1.92736	0	39.4482	52.1501	5.42868	97.027	1.92736	50.3418	16.4924	3.38306	0.705451	4.79559	1.62196e-06	1.12488e-05
WBGene00006749	unc-9	R12H7.1	21.8121	15.4189	8.73949	70.1301	74.108	65.1442	209.382	45.9705	4.55471	42.5588	1.99883	0.416899	4.79453	1.63057e-06	1.12937e-05
WBGene00010703	K09A9.6	K09A9.6	49.9861	41.4383	62.1475	229.019	217.75	89.0304	535.799	153.572	3.48891	114.895	1.69758	0.354201	4.7927	1.64553e-06	1.13824e-05
WBGene00009243	F29C6.1	F29C6.1	58.1656	61.6756	69.9159	178.613	184.813	122.688	486.114	189.757	2.56177	112.645	1.31236	0.27398	4.78998	1.66799e-06	1.15202e-05
WBGene00012741	Y40H4A.2	Y40H4A.2	2.72651	0	0.971054	35.0651	50.3203	10.8574	96.2427	3.69757	26.0287	16.6567	3.2145	0.671094	4.78994	1.66835e-06	1.15202e-05
WBGene00016769	C49C8.5	C49C8.5	180.859	111.787	170.906	438.313	468.436	248.634	1155.38	463.551	2.49246	269.822	1.2753	0.266256	4.78974	1.66995e-06	1.15262e-05
WBGene00004267	rab-3	C18A3.6	21.8121	24.092	19.4211	90.95	118.939	55.3726	265.261	65.3252	4.06063	55.0978	1.87568	0.391629	4.78945	1.67241e-06	1.15382e-05
WBGene00008438	DH11.5	DH11.5	22.721	15.4189	12.6237	99.7163	98.8107	45.6009	244.128	50.7636	4.80912	49.1486	2.05918	0.430162	4.78698	1.69307e-06	1.16606e-05
WBGene00001116	dyc-1	C33G3.1	28.174	9.63682	12.6237	121.632	82.3423	58.6298	262.604	50.4345	5.20683	52.1731	2.14011	0.447068	4.78698	1.6931e-06	1.16606e-05
WBGene00019920	acs-15	R07C3.4	0	1.92736	0	33.9693	45.7457	7.60016	87.3151	1.92736	45.3029	14.8738	3.35299	0.70082	4.78439	1.71509e-06	1.17763e-05
WBGene00010125	dod-22	F55G11.5	0.908838	4.81841	3.88422	48.2145	51.2352	18.4575	117.907	9.61146	12.2673	21.2531	2.86541	0.599092	4.78293	1.72757e-06	1.18379e-05
WBGene00011006	ugt-47	R04B5.9	304.461	311.269	268.011	721.026	705.399	407.151	1833.58	883.741	2.07479	452.886	1.03133	0.215627	4.78293	1.72759e-06	1.18379e-05
WBGene00007478	C09F9.1	C09F9.1	0.908838	0	0	25.203	29.2773	10.8574	65.3376	0.908838	71.8914	11.0411	3.39263	0.70972	4.78024	1.75088e-06	1.19754e-05
WBGene00001458	flp-15	ZK525.1	9.99722	5.78209	2.91316	43.8313	78.6826	31.4864	154	18.6925	8.23863	28.7821	2.56908	0.537466	4.77999	1.75301e-06	1.19848e-05
WBGene00017902	F28E10.4	F28E10.4	0	0.963682	0	32.8735	31.1071	7.60016	71.5807	0.963682	74.2784	12.0907	3.40664	0.712722	4.77977	1.75499e-06	1.19932e-05
WBGene00020143	T01C8.2	T01C8.2	61.801	42.402	37.8711	167.655	217.75	94.4591	479.864	142.074	3.37756	103.656	1.65722	0.346894	4.77731	1.7766e-06	1.21304e-05
WBGene00015645	lips-7	C09E8.2	0	2.89105	1.94211	49.3103	61.2992	7.60016	118.21	4.83315	24.4581	20.5071	3.20229	0.670504	4.77594	1.78866e-06	1.22075e-05
WBGene00017063	mctp-1	D2092.1	29.9917	31.8015	36.9001	146.835	173.834	62.9727	383.641	98.6932	3.88721	80.3891	1.82489	0.382283	4.77366	1.80904e-06	1.23357e-05
WBGene00016059	hir-1	C24G6.2	54.5303	45.293	41.7553	200.528	167.429	89.0304	456.988	141.579	3.2278	99.7611	1.601	0.335996	4.76493	1.88915e-06	1.28381e-05
WBGene00016641	C44C1.1	C44C1.1	134.508	114.678	78.6554	261.892	309.241	210.633	781.766	327.842	2.38459	184.935	1.21648	0.255573	4.7598	1.93784e-06	1.31521e-05
WBGene00006978	zig-1	K10C3.3	41.8066	23.1284	35.929	105.195	129.918	92.2876	327.401	100.864	3.24596	71.3774	1.60787	0.338022	4.75669	1.96791e-06	1.33191e-05
WBGene00015340	C02E7.7	C02E7.7	11.8149	2.89105	13.5948	574.191	688.015	49.9439	1312.15	28.3007	46.3646	223.408	3.40205	0.715414	4.75535	1.98099e-06	1.33934e-05
WBGene00019294	K02A6.3	K02A6.3	59.0745	51.0751	47.5816	135.877	129.003	131.374	396.254	157.731	2.51221	92.3309	1.28331	0.269895	4.75486	1.98583e-06	1.34204e-05
WBGene00003756	nlp-18	F33A8.2	6.36187	3.85473	0	41.6398	49.4054	29.3149	120.36	10.2166	11.7808	21.7628	2.82317	0.59383	4.75417	1.99262e-06	1.34605e-05
WBGene00007347	C05G5.1	C05G5.1	58.1656	58.7846	50.4948	116.153	174.749	145.489	436.39	167.445	2.60617	100.639	1.33373	0.280658	4.75215	2.01264e-06	1.3567e-05
WBGene00010137	ztf-26	F55H12.6	13.6326	16.3826	14.5658	87.6627	82.3423	41.258	211.263	44.581	4.73886	42.6407	2.04262	0.430473	4.74505	2.08458e-06	1.39924e-05
WBGene00011586	flp-33	T07D10.6	3.63535	0.963682	0	47.1187	36.5966	14.1146	97.8298	4.59903	21.2718	17.0715	3.12166	0.657999	4.74417	2.09366e-06	1.40474e-05
WBGene00016040	C24A11.1	C24A11.1	0.908838	4.81841	2.91316	50.406	55.8098	14.1146	120.33	8.64041	13.9265	21.4951	2.93109	0.61831	4.74048	2.13213e-06	1.42754e-05
WBGene00044728	Y53F4B.45	Y53F4B.45	56.348	43.3657	67.9738	142.452	182.068	127.031	451.551	167.687	2.69281	103.206	1.37573	0.290269	4.7395	2.14248e-06	1.43326e-05
WBGene00003878	pept-3	F56F4.5	56.348	53.0025	34.9579	179.708	194.877	93.3734	467.959	144.308	3.24277	102.044	1.60636	0.339052	4.73779	2.1606e-06	1.44356e-05
WBGene00022382	Y94H6A.10	Y94H6A.10	216.303	160.935	171.877	511.731	551.693	263.834	1327.26	549.115	2.41709	312.729	1.2342	0.260654	4.73502	2.19039e-06	1.46284e-05
WBGene00010657	K08D8.3	K08D8.3	143.596	139.734	168.963	384.62	323.88	243.205	951.705	452.294	2.10417	234	1.04975	0.221778	4.73334	2.20859e-06	1.47314e-05
WBGene00006462	svh-5	C33A11.4	26.3563	33.7289	23.3053	110.674	106.13	69.4872	286.291	83.3905	3.43314	61.6136	1.67528	0.354616	4.7242	2.31023e-06	1.53512e-05
WBGene00004083	pph-1	C05A2.1	69.0717	62.6393	81.5685	180.804	193.962	138.974	513.74	213.28	2.40877	121.17	1.2306	0.260543	4.72321	2.32152e-06	1.54198e-05
WBGene00010712	K09B11.5	K09B11.5	3.63535	2.89105	1.94211	35.0651	44.8308	19.5433	99.4391	8.46851	11.7422	17.9846	2.81388	0.595823	4.72269	2.32751e-06	1.54467e-05
WBGene00019184	H10E21.4	H10E21.4	1.81768	3.85473	4.85527	252.03	316.56	16.2861	584.877	10.5277	55.5561	99.234	3.40766	0.721852	4.72072	2.35012e-06	1.55724e-05
WBGene00003816	asns-1	F25G6.6	2.72651	3.85473	2.91316	36.1609	52.1501	18.4575	106.768	9.4944	11.2454	19.3771	2.78915	0.591115	4.71845	2.3765e-06	1.57323e-05
WBGene00007343	C05E7.1	C05E7.1	11.8149	7.70946	3.88422	79.9922	107.96	19.5433	207.495	23.4086	8.86408	38.484	2.62016	0.555337	4.71814	2.38016e-06	1.57499e-05
WBGene00012961	Y47H10A.5	Y47H10A.5	4.54419	6.74577	11.6526	75.6091	67.7036	26.0577	169.37	22.9426	7.38235	32.0522	2.47131	0.52414	4.71499	2.41719e-06	1.59617e-05
WBGene00012791	Y43D4A.5	Y43D4A.5	0	0.963682	1.94211	60.2681	63.1291	2.17147	125.569	2.90579	43.2133	21.4124	3.32794	0.706015	4.7137	2.43263e-06	1.60503e-05
WBGene00003569	ncx-4	F35C12.2	5.45303	2.89105	1.94211	31.7777	48.4904	26.0577	106.326	10.2862	10.3368	19.4353	2.72492	0.578357	4.71149	2.45917e-06	1.61917e-05
WBGene00002217	klp-4	F56E3.3	127.237	169.608	143.716	474.474	381.519	222.576	1078.57	440.561	2.44817	253.188	1.2507	0.265582	4.70928	2.48599e-06	1.63547e-05
WBGene00018350	ifo-1	F42C5.10	143.596	149.371	174.79	454.75	440.074	225.833	1120.66	467.757	2.39581	264.736	1.22277	0.259702	4.70837	2.49702e-06	1.64069e-05
WBGene00000133	amt-1	C05E11.4	8.17954	2.89105	4.85527	55.885	55.8098	23.8862	135.581	15.9259	8.51326	25.2511	2.58127	0.548472	4.70629	2.52269e-06	1.65482e-05
WBGene00006436	ttn-1	W06H8.8	30.9005	27.9468	33.9869	165.463	130.833	60.8013	357.097	92.8342	3.84662	74.9886	1.80741	0.38409	4.70569	2.53011e-06	1.659e-05
WBGene00020592	ugt-12	T19H12.9	232.663	210.083	151.484	496.39	522.416	306.178	1324.98	594.23	2.22975	319.869	1.12696	0.239507	4.70532	2.53473e-06	1.66134e-05
WBGene00001077	dpy-18	Y47D3B.10	341.723	321.87	293.258	729.792	822.508	432.123	1984.42	956.851	2.07391	490.212	1.03022	0.218976	4.70471	2.54231e-06	1.66547e-05
WBGene00015660	catp-3	C09H5.2	42.7154	34.6925	48.5527	175.325	212.26	73.8301	461.416	125.961	3.66317	97.896	1.75182	0.37236	4.70464	2.54312e-06	1.66547e-05
WBGene00019459	K06H7.8	K06H7.8	0	0.963682	0	25.203	32.9369	8.68589	66.8258	0.963682	69.3443	11.2983	3.35457	0.713264	4.70312	2.5622e-06	1.67727e-05
WBGene00013499	Y70G10A.3	Y70G10A.3	50.8949	35.6562	26.2185	140.26	155.535	85.7732	381.569	112.77	3.38361	82.3898	1.65519	0.35214	4.70037	2.59687e-06	1.6976e-05
WBGene00019086	F59A6.4	F59A6.4	0	0	0.971054	43.8313	48.4904	2.17147	94.4933	0.971054	97.31	15.9107	3.4057	0.724616	4.7	2.60156e-06	1.69953e-05
WBGene00009047	F22B8.4	F22B8.4	3.63535	3.85473	2.91316	29.5862	36.5966	31.4864	97.6691	10.4032	9.38833	18.0121	2.65418	0.564731	4.6999	2.60293e-06	1.69972e-05
WBGene00011414	T04A8.13	T04A8.13	0	0.963682	0	26.2988	28.3623	9.77163	64.4328	0.963682	66.861	10.8994	3.3459	0.711943	4.69968	2.6057e-06	1.70083e-05
WBGene00011796	T16G1.2	T16G1.2	0	1.92736	0.971054	33.9693	54.8948	6.51442	95.3786	2.89842	32.9071	16.3795	3.24952	0.691692	4.69792	2.62819e-06	1.7141e-05
WBGene00009149	F26D2.10	F26D2.10	0	0	1.94211	39.4482	46.6606	5.42868	91.5375	1.94211	47.1331	15.5799	3.32018	0.706938	4.69657	2.64562e-06	1.72476e-05
WBGene00019015	F57F4.1	F57F4.1	0.908838	0	6.79738	60.2681	74.108	13.0288	147.405	7.70622	19.1281	25.8519	3.08121	0.656119	4.69611	2.65167e-06	1.72799e-05
WBGene00010267	lips-9	F58G1.5	0	0	1.94211	50.406	64.044	2.17147	116.621	1.94211	60.0489	19.7606	3.36672	0.717052	4.69522	2.66314e-06	1.73404e-05
WBGene00004773	sem-4	F15C11.1	33.627	21.201	23.3053	116.153	121.684	60.8013	298.638	78.1333	3.82216	62.7952	1.7985	0.383087	4.69476	2.66921e-06	1.73728e-05
WBGene00019939	lips-17	R07G3.2	4.54419	3.85473	7.76843	47.1187	72.2782	21.7147	141.112	16.1674	8.72819	26.2132	2.60497	0.554937	4.69417	2.6769e-06	1.74157e-05
WBGene00006882	vab-19	T22D2.1	103.608	120.46	93.2212	309.011	283.623	171.546	764.181	317.289	2.40847	180.245	1.22904	0.262107	4.68907	2.74445e-06	1.78187e-05
WBGene00015407	C03H5.5	C03H5.5	33.627	27.9468	32.0448	96.4289	107.96	81.4303	285.819	93.6186	3.05302	63.2396	1.53107	0.326582	4.68816	2.75677e-06	1.78847e-05
WBGene00004958	spe-4	ZK524.1	6.36187	6.74577	3.88422	66.8428	75.023	16.2861	158.152	16.9919	9.30751	29.1906	2.65128	0.565603	4.68753	2.76525e-06	1.79318e-05
WBGene00000652	col-76	M110.1	79.9777	56.8572	88.3659	172.038	189.387	169.375	530.8	225.201	2.35701	126	1.20043	0.256125	4.68691	2.77367e-06	1.7979e-05
WBGene00006983	zig-6	T03G11.8	6.36187	0.963682	6.79738	35.0651	67.7036	31.4864	134.255	14.1229	9.50618	24.7297	2.66391	0.569137	4.6806	2.86031e-06	1.84577e-05
WBGene00017246	F08D12.2	F08D12.2	22.721	30.8378	4.85527	95.3332	104.3	95.5448	295.178	58.414	5.05321	58.932	2.10274	0.44934	4.67962	2.87411e-06	1.85392e-05
WBGene00011556	vglu-3	T07A5.3	14.5414	16.3826	8.73949	54.7892	70.4484	56.4583	181.696	39.6635	4.58094	36.8932	1.99964	0.427333	4.67935	2.87783e-06	1.85556e-05
WBGene00006365	syg-1	K02E10.8	16.3591	20.2373	18.45	72.3217	70.4484	62.9727	205.743	55.0464	3.73762	43.4649	1.77317	0.378949	4.67917	2.88033e-06	1.85642e-05
WBGene00008244	fipr-11	C50H2.10	1.81768	0	0	29.5862	44.8308	7.60016	82.0171	1.81768	45.122	13.9725	3.29231	0.703777	4.67806	2.89597e-06	1.86498e-05
WBGene00009722	F45D3.2	F45D3.2	7.2707	8.67314	8.73949	84.3753	53.9799	27.1434	165.499	24.6833	6.70488	31.697	2.3774	0.508286	4.67729	2.90689e-06	1.87126e-05
WBGene00000641	col-65	K08C9.4	8.17954	17.3463	19.4211	433.93	590.12	51.0296	1075.08	44.9469	23.9189	186.671	3.1843	0.680991	4.67598	2.92547e-06	1.88169e-05
WBGene00004113	pqn-24	D1007.14	59.9833	48.1841	54.379	155.601	188.472	105.316	449.39	162.546	2.76469	101.989	1.40723	0.300961	4.67579	2.92828e-06	1.88274e-05
WBGene00015942	osta-2	C18A3.4	80.8866	69.3851	83.5106	188.475	219.579	144.403	552.457	233.782	2.36313	131.04	1.20471	0.257794	4.67316	2.96598e-06	1.90543e-05
WBGene00001463	flp-20	E01H11.3	0.908838	3.85473	1.94211	26.2988	33.8518	27.1434	87.294	6.70567	13.0179	15.6666	2.86543	0.613364	4.67166	2.98771e-06	1.91706e-05
WBGene00011832	bgal-1	T19B10.3	106.334	97.3319	110.7	256.413	283.623	172.632	712.669	314.366	2.267	171.172	1.14973	0.246116	4.67151	2.99e-06	1.91759e-05
WBGene00004114	pqn-25	D1044.3	1.81768	1.92736	3.88422	28.4904	32.9369	27.1434	88.5707	7.62926	11.6093	16.0333	2.79481	0.598303	4.67123	2.99406e-06	1.91881e-05
WBGene00021335	spp-23	Y34D9A.11	132.69	136.843	134.977	248.743	237.878	333.321	819.942	404.51	2.027	204.075	0.997332	0.213539	4.67049	3.00482e-06	1.92493e-05
WBGene00004264	qua-1	T05C12.10	9.08838	10.6005	10.6816	344.076	306.496	29.3149	679.887	30.3705	22.3864	118.376	3.15348	0.67558	4.66781	3.04424e-06	1.94625e-05
WBGene00000743	col-170	T10E10.6	1.81768	0	1.94211	283.808	365.051	20.629	669.488	3.75978	178.065	112.208	3.46326	0.742001	4.66745	3.04956e-06	1.94832e-05
WBGene00009042	F22B5.4	F22B5.4	0.908838	0	0.971054	13.1494	42.086	16.2861	71.5215	1.87989	38.0455	12.2336	3.24959	0.696312	4.66686	3.05836e-06	1.95292e-05
WBGene00015300	C01F1.5	C01F1.5	1.81768	0	1.94211	43.8313	58.5545	5.42868	107.815	3.75978	28.6757	18.5957	3.20022	0.686149	4.66403	3.10071e-06	1.97678e-05
WBGene00012545	Y37D8A.3	Y37D8A.3	43.6242	42.402	51.4659	149.027	184.813	87.9447	421.784	137.492	3.0677	93.2127	1.53776	0.329764	4.66322	3.11296e-06	1.98379e-05
WBGene00021326	Y34B4A.10	Y34B4A.10	5.45303	2.89105	4.85527	79.9922	89.6616	7.60016	177.254	13.1993	13.429	31.7422	2.89123	0.62007	4.66274	3.12024e-06	1.98764e-05
WBGene00011579	T07D4.2	T07D4.2	27.2651	19.2736	21.3632	103.004	98.8107	56.4583	258.273	67.902	3.80361	54.3624	1.79111	0.384174	4.66224	3.12781e-06	1.99165e-05
WBGene00008496	F01D5.6	F01D5.6	1.81768	1.92736	3.88422	61.3639	74.108	5.42868	140.901	7.62926	18.4685	24.755	3.04913	0.654975	4.65533	3.23456e-06	2.05386e-05
WBGene00000905	daf-9	T13C5.1	1.81768	0	2.91316	17.5325	50.3203	22.8005	90.6533	4.73084	19.1622	15.8974	3.05007	0.655661	4.6519	3.28888e-06	2.08585e-05
WBGene00011335	T01E8.8	T01E8.8	53.6214	44.3294	47.5816	146.835	150.046	98.8021	395.683	145.532	2.71886	90.2026	1.38453	0.297765	4.64973	3.32365e-06	2.10538e-05
WBGene00003879	ora-1	F57H12.3	2.72651	0	0.971054	33.9693	43.9159	10.8574	88.7425	3.69757	24.0002	15.4067	3.12546	0.673199	4.6427	3.43882e-06	2.1703e-05
WBGene00008602	oac-14	F09B9.1	1.81768	4.81841	2.91316	39.4482	47.5755	18.4575	105.481	9.54925	11.046	19.1718	2.75985	0.594707	4.64069	3.47241e-06	2.18898e-05
WBGene00001450	flp-7	F49E10.3	5.45303	4.81841	0.971054	32.8735	53.065	27.1434	113.082	11.2425	10.0584	20.7207	2.69178	0.580254	4.63897	3.50148e-06	2.20395e-05
WBGene00004507	rpy-1	C18H9.7	26.3563	35.6562	28.1606	104.099	125.343	70.5729	300.016	90.1731	3.32711	65.0314	1.63581	0.352645	4.63869	3.50622e-06	2.20605e-05
WBGene00003754	nlp-16	T13A10.5	7.2707	2.89105	0.971054	47.1187	47.5755	23.8862	118.58	11.1328	10.6514	21.6189	2.72769	0.588385	4.63589	3.55409e-06	2.2344e-05
WBGene00001592	glc-2	F25F8.2	32.7182	16.3826	21.3632	100.812	95.1511	67.3157	263.279	70.464	3.73636	55.6238	1.76744	0.381331	4.63492	3.57071e-06	2.24396e-05
WBGene00020897	del-10	T28D9.7	14.5414	24.092	19.4211	107.387	68.6186	59.7155	235.721	58.0545	4.06033	48.9626	1.86456	0.402371	4.63392	3.58799e-06	2.25393e-05
WBGene00008252	C51E3.6	C51E3.6	29.9917	36.6199	45.6395	109.578	101.555	108.574	319.707	112.251	2.84815	71.9931	1.44338	0.311524	4.63327	3.59929e-06	2.26013e-05
WBGene00001163	efn-2	C43F9.8	19.9944	9.63682	19.4211	75.6091	88.7467	52.1154	216.471	49.0523	4.41306	44.2539	1.95573	0.422488	4.62909	3.67279e-06	2.30355e-05
WBGene00011694	T10G3.3	T10G3.3	52.7126	24.092	47.5816	142.452	160.11	99.8878	402.45	124.386	3.23548	87.806	1.59899	0.345566	4.62715	3.70732e-06	2.32154e-05
WBGene00016362	C33G8.4	C33G8.4	12.7237	6.74577	6.79738	59.1723	64.044	33.6578	156.874	26.2669	5.97232	30.5235	2.26084	0.488736	4.6259	3.72974e-06	2.33373e-05
WBGene00019411	K05F1.10	K05F1.10	25.4475	18.31	20.3921	104.099	100.641	51.0296	255.77	64.1496	3.98708	53.3199	1.84286	0.39855	4.6239	3.766e-06	2.35456e-05
WBGene00009432	cld-9	F35E12.8	38.1712	31.8015	32.0448	106.291	166.514	74.9158	347.721	102.017	3.40845	74.9564	1.66311	0.360259	4.61644	3.90372e-06	2.43588e-05
WBGene00003402	mpk-2	C04G6.1	6.36187	18.31	25.2474	95.3332	120.769	49.9439	266.046	49.9192	5.32952	52.6608	2.15557	0.467736	4.60852	4.05551e-06	2.52463e-05
WBGene00010268	arrd-10	F58G1.6	22.721	21.201	35.929	147.931	112.534	58.6298	319.095	79.851	3.99613	66.491	1.84567	0.400722	4.60586	4.10765e-06	2.55609e-05
WBGene00019435	K06A9.1	K06A9.1	46.3507	28.9105	33.0158	208.199	157.365	64.0585	429.623	108.277	3.96781	89.6499	1.83579	0.398601	4.60559	4.1129e-06	2.55835e-05
WBGene00020033	R12E2.7	R12E2.7	4.54419	1.92736	0.971054	257.509	292.773	15.2003	565.482	7.44261	75.979	95.4874	3.37144	0.733068	4.59909	4.24345e-06	2.63749e-05
WBGene00019626	K10C9.7	K10C9.7	0	1.92736	0.971054	27.3946	43.001	9.77163	80.1672	2.89842	27.6589	13.8443	3.15119	0.685662	4.59584	4.31005e-06	2.67574e-05
WBGene00044445	C02F5.14	C02F5.14	5.45303	2.89105	4.85527	35.0651	52.1501	24.9719	112.187	13.1993	8.49945	20.8977	2.56059	0.557327	4.59441	4.33978e-06	2.69314e-05
WBGene00010018	fbxa-69	F54B8.3	12.7237	20.2373	17.479	63.5554	79.5975	57.5441	200.697	50.44	3.97892	41.8562	1.84186	0.401307	4.58966	4.4396e-06	2.75078e-05
WBGene00008100	C44H9.5	C44H9.5	39.9889	53.0025	49.5238	132.59	140.897	103.145	376.632	142.515	2.64275	86.5245	1.3487	0.293862	4.58955	4.44194e-06	2.75116e-05
WBGene00077757	E02H4.7	E02H4.7	10.9061	20.2373	10.6816	55.885	74.108	57.5441	187.537	41.825	4.48385	38.227	1.97216	0.429874	4.58775	4.48056e-06	2.77346e-05
WBGene00004216	ptr-1	C24B5.3	14.5414	11.5642	6.79738	87.6627	91.4914	27.1434	206.298	32.903	6.26987	39.8667	2.30313	0.502646	4.58201	4.6053e-06	2.84046e-05
WBGene00018121	F36H12.5	F36H12.5	0	2.89105	0	33.9693	61.2992	6.51442	101.783	2.89105	35.2063	17.4457	3.21384	0.701423	4.58188	4.60817e-06	2.84081e-05
WBGene00020029	R12C12.9	R12C12.9	99.0633	85.7677	81.5685	232.306	305.581	145.489	683.376	266.4	2.56523	158.296	1.30949	0.286012	4.57844	4.68447e-06	2.88225e-05
WBGene00013192	Y54E2A.7	Y54E2A.7	0.908838	1.92736	2.91316	56.9807	47.5755	6.51442	111.071	5.74936	19.3188	19.47	3.03413	0.662826	4.57756	4.70423e-06	2.89216e-05
WBGene00022633	ZC581.3	ZC581.3	38.1712	37.5836	42.7264	146.835	145.471	76.0016	368.308	118.481	3.10858	81.1315	1.55011	0.338639	4.57745	4.70667e-06	2.89254e-05
WBGene00000019	abt-1	C24F3.5	2.72651	3.85473	4.85527	35.0651	56.7247	19.5433	111.333	11.4365	9.73487	20.4616	2.66038	0.581411	4.57573	4.74559e-06	2.91533e-05
WBGene00003554	nas-38	F57C12.1	0	0.963682	4.85527	51.5018	64.044	8.68589	124.232	5.81895	21.3495	21.6751	3.07667	0.672416	4.57554	4.74985e-06	2.91682e-05
WBGene00011088	kmo-2	R07B7.4	1.81768	1.92736	0.971054	31.7777	39.3413	11.9431	83.0621	4.71609	17.6125	14.6297	2.98279	0.652113	4.57404	4.78402e-06	2.9344e-05
WBGene00016101	C25E10.12	C25E10.12	63.6187	52.0388	55.3501	151.218	147.301	118.345	416.865	171.008	2.4377	97.9787	1.2419	0.271544	4.57348	4.79679e-06	2.94109e-05
WBGene00009333	zzz-1	F32D8.10	16.3591	13.4915	17.479	69.0344	61.2992	56.4583	186.792	47.3296	3.94662	39.0203	1.82773	0.399662	4.57318	4.80371e-06	2.9442e-05
WBGene00007999	tag-297	C38C6.6	2.72651	0	3.88422	298.053	429.095	32.5721	759.72	6.61073	114.922	127.722	3.38376	0.740152	4.57171	4.83754e-06	2.96379e-05
WBGene00000727	col-154	F55C10.2	16.3591	1.92736	2.91316	950.044	1208.6	79.2588	2237.9	21.1996	105.563	376.517	3.38192	0.740119	4.56943	4.89041e-06	2.99271e-05
WBGene00011307	mpst-7	R186.6	13.6326	8.67314	13.5948	69.0344	83.2572	34.7436	187.035	35.9005	5.20982	37.1559	2.12479	0.465012	4.56932	4.893e-06	2.99315e-05
WBGene00000138	amx-2	B0019.1	91.7926	59.7483	67.0027	248.743	287.283	117.26	653.285	218.544	2.98927	145.305	1.50083	0.328474	4.5691	4.89826e-06	2.9952e-05
WBGene00003767	nlp-29	B0213.4	20.9033	5.78209	25.2474	100.812	138.152	48.8582	287.822	51.9328	5.54221	56.6258	2.18599	0.478977	4.56388	5.02162e-06	3.06802e-05
WBGene00020116	moa-1	R155.2	0	5.78209	1.94211	84.3753	53.9799	8.68589	147.041	7.7242	19.0364	25.7942	3.03065	0.664073	4.56374	5.02508e-06	3.06802e-05
WBGene00011756	ctg-2	T13H5.2	26.3563	27.9468	30.1027	149.027	130.833	52.1154	331.975	84.4058	3.93308	69.3967	1.82513	0.400018	4.56263	5.05176e-06	3.08313e-05
WBGene00010083	xdh-1	F55B11.1	80.8866	104.078	80.5975	293.67	317.475	132.46	743.605	265.562	2.80012	168.194	1.42022	0.311542	4.55868	5.14773e-06	3.13808e-05
WBGene00003143	max-1	C34B4.1	9.08838	16.3826	12.6237	56.9807	64.044	49.9439	170.969	38.0947	4.48799	34.8439	1.97087	0.432645	4.55541	5.22844e-06	3.18117e-05
WBGene00006486	zipt-16	T11F9.2	9.99722	3.85473	3.88422	54.7892	58.5545	24.9719	138.316	17.7362	7.79851	26.0086	2.48354	0.545233	4.55502	5.23809e-06	3.18582e-05
WBGene00016064	acd-1	C24G7.2	0.908838	0.963682	0.971054	19.7241	32.022	15.2003	66.9464	2.84357	23.5431	11.6317	3.07457	0.675123	4.55409	5.26117e-06	3.19863e-05
WBGene00018055	F35F10.5	F35F10.5	10.9061	7.70946	11.6526	51.5018	45.7457	51.0296	148.277	30.2682	4.89878	29.7576	2.05753	0.452257	4.54946	5.37828e-06	3.26358e-05
WBGene00007080	sfxn-1.1	AH6.2	2.72651	0	0	37.2566	36.5966	9.77163	83.6248	2.72651	30.671	14.3919	3.15153	0.692824	4.54881	5.3949e-06	3.27126e-05
WBGene00008912	F17C8.7	F17C8.7	7.2707	0	0.971054	59.1723	68.6186	14.1146	141.905	8.24176	17.2179	25.0245	2.97327	0.654306	4.54416	5.51544e-06	3.33279e-05
WBGene00008801	acp-3	F14E5.3	0.908838	0	0	33.9693	33.8518	4.34295	72.1641	0.908838	79.4025	12.1788	3.2821	0.722852	4.54049	5.61238e-06	3.38621e-05
WBGene00021532	Y42G9A.2	Y42G9A.2	1.81768	0.963682	0	28.4904	31.1071	11.9431	71.5406	2.78136	25.7214	12.387	3.0946	0.681788	4.53895	5.65363e-06	3.40721e-05
WBGene00006220	str-176	T01B11.5	87.2485	58.7846	82.5396	184.092	191.217	153.089	528.398	228.573	2.31173	126.162	1.17214	0.258467	4.53496	5.76141e-06	3.46427e-05
WBGene00008997	lgc-31	F21A3.7	6.36187	2.89105	0.971054	44.9271	37.5115	23.8862	106.325	10.224	10.3996	19.4248	2.68568	0.592483	4.53292	5.81727e-06	3.49653e-05
WBGene00000100	ajm-1	C25A11.4	532.579	621.575	619.532	1516.56	1323.88	731.787	3572.23	1773.69	2.01402	890.986	0.988698	0.218127	4.53268	5.82398e-06	3.49924e-05
WBGene00000664	col-89	F17C8.2	5.45303	2.89105	2.91316	46.0229	107.96	7.60016	161.583	11.2572	14.3537	28.8067	2.88749	0.637391	4.53017	5.89349e-06	3.53565e-05
WBGene00005655	srr-4	K11D12.3	39.08	35.6562	41.7553	197.241	157.365	65.1442	419.75	116.492	3.60327	89.3737	1.7226	0.38034	4.52912	5.923e-06	3.54933e-05
WBGene00007570	C14A6.6	C14A6.6	0	0	1.94211	26.2988	32.022	10.8574	69.1782	1.94211	35.6201	11.8534	3.17205	0.700544	4.52798	5.95508e-06	3.56635e-05
WBGene00015987	C18G1.9	C18G1.9	1.81768	0	0.971054	40.544	42.086	5.42868	88.0587	2.78873	31.5766	15.1412	3.15368	0.696652	4.5269	5.98547e-06	3.5827e-05
WBGene00003729	nhx-1	B0395.1	8.17954	10.6005	11.6526	39.4482	59.4694	52.1154	151.033	30.4327	4.96285	30.2443	2.07302	0.457955	4.52669	5.99148e-06	3.58495e-05
WBGene00015433	C04E12.2	C04E12.2	25.4475	16.3826	20.3921	69.0344	70.4484	79.2588	218.742	62.2222	3.51549	46.8273	1.6909	0.373835	4.52311	6.09367e-06	3.64334e-05
WBGene00010658	K08D8.4	K08D8.4	23.6298	30.8378	19.4211	96.4289	99.7256	61.887	258.042	73.8887	3.4923	55.3217	1.68636	0.373157	4.51918	6.20809e-06	3.70619e-05
WBGene00010047	F54D1.6	F54D1.6	119.058	133.952	165.079	396.674	376.03	206.29	978.993	418.089	2.34159	232.847	1.18988	0.263376	4.5178	6.24841e-06	3.72743e-05
WBGene00002497	let-268	F52H3.1	116.331	77.0946	95.1633	246.551	268.07	165.032	679.653	288.589	2.35509	161.374	1.1964	0.26509	4.51318	6.38615e-06	3.80531e-05
WBGene00015084	B0244.9	B0244.9	0	0.963682	2.91316	35.0651	32.022	13.0288	80.1159	3.87684	20.6652	13.9988	3.02466	0.670687	4.50979	6.48926e-06	3.86385e-05
WBGene00007563	C14A4.13	C14A4.13	0	0.963682	0	19.7241	41.1711	6.51442	67.4097	0.963682	69.9501	11.3956	3.25173	0.721373	4.5077	6.55334e-06	3.89616e-05
WBGene00008336	C55A6.7	C55A6.7	9.08838	7.70946	13.5948	66.8428	73.1931	30.4006	170.437	30.3926	5.60783	33.4715	2.19143	0.486187	4.50737	6.56347e-06	3.90072e-05
WBGene00005018	sqt-3	F23H12.4	143.596	169.608	271.895	2742.75	3565.42	509.211	6817.38	585.1	11.6517	1233.75	2.77506	0.61573	4.50694	6.57678e-06	3.90717e-05
WBGene00009416	F35E2.9	F35E2.9	0	5.78209	0.971054	76.7048	74.108	5.42868	156.242	6.75315	23.1361	27.1658	3.08035	0.683758	4.50503	6.6365e-06	3.93822e-05
WBGene00014174	ZK970.8	ZK970.8	0	0	0.971054	20.8199	28.3623	9.77163	58.9539	0.971054	60.7112	9.98748	3.22778	0.716554	4.50458	6.65033e-06	3.94495e-05
WBGene00012130	slc-17.4	T28F3.4	140.87	116.606	98.0765	291.478	346.752	188.918	827.149	355.552	2.32638	197.117	1.18047	0.262432	4.4982	6.8532e-06	4.05468e-05
WBGene00000402	cdh-10	C45G7.5	0	4.81841	0.971054	67.9386	73.1931	4.34295	145.475	5.78946	25.1275	25.2107	3.10111	0.68955	4.4973	6.88234e-06	4.06889e-05
WBGene00015050	clec-51	B0218.6	93.6103	128.17	87.3949	269.563	270.815	173.718	714.095	309.175	2.30968	170.545	1.17153	0.260549	4.49637	6.91224e-06	4.08504e-05
WBGene00018515	F46G11.2	F46G11.2	2.72651	0.963682	1.94211	37.2566	45.7457	9.77163	92.774	5.6323	16.4718	16.401	2.92894	0.651691	4.49436	6.97787e-06	4.11896e-05
WBGene00016912	clec-86	C54D1.2	2.72651	4.81841	0.971054	25.203	32.022	33.6578	90.8829	8.51598	10.672	16.5665	2.69549	0.599791	4.49405	6.98824e-06	4.12228e-05
WBGene00000253	bli-3	F56C11.1	107.243	136.843	158.282	341.884	331.199	212.804	885.888	402.368	2.20169	214.709	1.10868	0.246798	4.49226	7.04721e-06	4.15552e-05
WBGene00020551	T17H7.7	T17H7.7	20.9033	18.31	28.1606	186.283	193.047	26.0577	405.388	67.3738	6.01699	78.7936	2.25584	0.502738	4.48711	7.21964e-06	4.24931e-05
WBGene00009929	abts-2	F52D10.1	7.2707	0.963682	4.85527	32.8735	47.5755	33.6578	114.107	13.0897	8.71733	21.1994	2.55526	0.569674	4.48547	7.27528e-06	4.27729e-05
WBGene00007414	C07E3.3	C07E3.3	15.4502	10.6005	13.5948	52.5976	106.13	41.258	199.986	39.6455	5.04435	39.9385	2.08504	0.465029	4.48368	7.3367e-06	4.30065e-05
WBGene00012197	W02B8.1	W02B8.1	12.7237	4.81841	12.6237	44.9271	68.6186	47.7724	161.318	30.1658	5.34771	31.914	2.14013	0.477591	4.48108	7.42651e-06	4.34848e-05
WBGene00001776	gst-28	Y53F4B.31	31.8093	26.9831	27.1895	84.3753	107.045	73.8301	265.25	85.9819	3.08495	58.5387	1.53681	0.343249	4.47724	7.56132e-06	4.41927e-05
WBGene00006923	vhp-1	F08B1.1	174.497	179.245	211.69	459.133	440.074	268.177	1167.38	565.432	2.06459	288.803	1.02215	0.228352	4.47619	7.59876e-06	4.43788e-05
WBGene00194769	Y32B12C.5	Y32B12C.5	22.721	18.31	32.0448	85.4711	100.641	66.2299	252.342	73.0757	3.45315	54.2362	1.67196	0.373711	4.47393	7.67959e-06	4.47849e-05
WBGene00012531	Y32F6B.1	Y32F6B.1	69.0717	82.8766	85.4528	312.298	290.943	110.745	713.986	237.401	3.00751	158.565	1.50577	0.336642	4.4729	7.71652e-06	4.4973e-05
WBGene00019020	F57H12.5	F57H12.5	2.72651	0.963682	1.94211	47.1187	43.9159	7.60016	98.6347	5.6323	17.5123	17.3778	2.9492	0.659353	4.47287	7.71751e-06	4.4973e-05
WBGene00007339	C05D12.1	C05D12.1	2.72651	11.5642	13.5948	98.6205	65.8738	30.4006	194.895	27.8855	6.98913	37.1301	2.38705	0.53389	4.47106	7.78335e-06	4.53095e-05
WBGene00017936	zipt-2.2	F30B5.7	11.8149	4.81841	2.91316	61.3639	50.3203	30.4006	142.085	19.5465	7.26908	26.9385	2.40969	0.539248	4.46862	7.87274e-06	4.57767e-05
WBGene00003548	nas-30	Y95B8A.1	1.81768	5.78209	8.73949	69.0344	64.044	17.3718	150.45	16.3393	9.20789	27.7982	2.60083	0.582068	4.46827	7.8856e-06	4.58347e-05
WBGene00017376	F11C7.2	F11C7.2	1.81768	0	0	25.203	27.4474	11.9431	64.5935	1.81768	35.5363	11.0685	3.13077	0.701204	4.46485	8.01238e-06	4.65375e-05
WBGene00015805	C15H9.11	C15H9.11	3.63535	4.81841	0	28.4904	37.5115	30.4006	96.4025	8.45376	11.4035	17.476	2.72819	0.611257	4.46325	8.07242e-06	4.68691e-05
WBGene00006663	twk-8	ZC410.4	19.9944	18.31	9.71054	123.824	112.534	30.4006	266.759	48.0149	5.55574	52.4623	2.17544	0.487456	4.46286	8.08736e-06	4.69097e-05
WBGene00017853	F27C1.3	F27C1.3	0.908838	0	0	46.0229	21.9579	4.34295	72.3238	0.908838	79.5783	12.2054	3.23839	0.725649	4.46276	8.09124e-06	4.69097e-05
WBGene00008714	F11F1.1	F11F1.1	39.08	53.9662	25.2474	173.134	149.131	80.3445	402.609	118.294	3.40347	86.8172	1.65254	0.370414	4.46133	8.14508e-06	4.71874e-05
WBGene00003541	nas-22	T11F9.6	7.2707	8.67314	4.85527	53.6934	71.3633	21.7147	146.771	20.7991	7.05662	27.9284	2.38993	0.536028	4.45859	8.25e-06	4.77561e-05
WBGene00011438	T04F3.3	T04F3.3	0	0.963682	0.971054	27.3946	56.7247	3.25721	87.3765	1.93474	45.162	14.8852	3.18935	0.715335	4.45853	8.25228e-06	4.77561e-05
WBGene00019530	scrm-8	K08D10.7	0	0.963682	2.91316	49.3103	45.7457	5.42868	100.485	3.87684	25.9192	17.3936	3.08144	0.691412	4.45673	8.32181e-06	4.80871e-05
WBGene00014562	Y17D7B.7	Y17D7B.7	3.63535	5.78209	11.6526	42.7356	65.8738	32.5721	141.181	21.0701	6.70056	27.0419	2.34846	0.527557	4.45158	8.5242e-06	4.91326e-05
WBGene00017447	F14B8.5	F14B8.5	57.2568	53.0025	54.379	158.889	212.26	95.5448	466.694	164.638	2.83466	105.222	1.43296	0.321993	4.45027	8.57628e-06	4.94122e-05
WBGene00014666	C05D12.3	C05D12.3	298.099	311.269	287.432	857.998	834.402	360.465	2052.86	896.8	2.2891	491.611	1.15836	0.260293	4.4502	8.57894e-06	4.94122e-05
WBGene00012689	Y39B6A.30	Y39B6A.30	2.72651	2.89105	0	38.3524	64.044	7.60016	109.997	5.61756	19.5808	19.269	2.98807	0.671518	4.44972	8.5984e-06	4.94884e-05
WBGene00016483	C36C5.14	C36C5.14	1.81768	0	0	21.9157	22.8729	16.2861	61.0746	1.81768	33.6004	10.482	3.10819	0.698702	4.44853	8.64619e-06	4.97274e-05
WBGene00003746	nlp-8	D2005.2	13.6326	2.89105	4.85527	48.2145	70.4484	34.7436	153.406	21.3789	7.1756	29.1309	2.3974	0.538965	4.44816	8.66103e-06	4.97946e-05
WBGene00018258	F41B4.2	F41B4.2	5.45303	0	0.971054	37.2566	41.1711	19.5433	97.971	6.42408	15.2506	17.3992	2.87378	0.646512	4.44506	8.7868e-06	5.04629e-05
WBGene00016085	C25A8.5	C25A8.5	5.45303	0	0	51.5018	64.9589	9.77163	126.232	5.45303	23.149	21.9476	3.04308	0.684923	4.44295	8.87324e-06	5.08672e-05
WBGene00016468	C36B7.5	C36B7.5	1.81768	1.92736	7.76843	47.1187	50.3203	19.5433	116.982	11.5135	10.1605	21.4159	2.6594	0.598632	4.44247	8.89326e-06	5.09452e-05
WBGene00013784	Y116A8C.3	Y116A8C.3	4.54419	7.70946	5.82632	31.7777	47.5755	36.9151	116.268	18.08	6.43078	22.3914	2.30793	0.519662	4.44121	8.94535e-06	5.12066e-05
WBGene00013074	hmit-1.2	Y51A2D.5	19.9944	3.85473	6.79738	87.6627	85.087	34.7436	207.493	30.6465	6.77053	39.69	2.34837	0.52887	4.44035	8.98109e-06	5.13742e-05
WBGene00006582	tmd-2	C08D8.2	10.9061	17.3463	26.2185	74.5133	95.1511	55.3726	225.037	54.4708	4.13133	46.5846	1.8745	0.422167	4.44017	8.98861e-06	5.13986e-05
WBGene00019717	trx-3	M01H9.1	5.45303	2.89105	4.85527	49.3103	83.2572	10.8574	143.425	13.1993	10.8661	26.104	2.70107	0.608452	4.43926	9.02698e-06	5.15995e-05
WBGene00018590	pdf-2	F48B9.4	2.72651	0	3.88422	38.3524	31.1071	19.5433	89.0028	6.61073	13.4634	15.9356	2.81311	0.633706	4.43914	9.03176e-06	5.16081e-05
WBGene00001250	elt-2	C33D3.1	94.5192	92.5135	88.3659	175.325	211.345	176.975	563.646	275.399	2.04665	139.841	1.01033	0.227656	4.43795	9.08179e-06	5.18567e-05
WBGene00003388	moe-3	F32A11.6	39.08	43.3657	46.6106	166.559	189.387	70.5729	426.519	129.056	3.30491	92.5959	1.6185	0.364743	4.43738	9.10609e-06	5.19581e-05
WBGene00003674	nhr-84	T06C12.7	47.2596	44.3294	43.6974	118.345	104.3	115.088	337.733	135.286	2.49643	78.8366	1.26885	0.286127	4.43457	9.22575e-06	5.25532e-05
WBGene00019428	dgk-5	K06A1.6	50.8949	67.4577	50.4948	134.781	126.258	142.232	403.271	168.847	2.38837	95.3531	1.2129	0.273599	4.43311	9.2883e-06	5.28268e-05
WBGene00006671	twk-17	C44E12.3	9.99722	4.81841	2.91316	47.1187	43.9159	32.5721	123.607	17.7288	6.97209	23.5559	2.36836	0.534327	4.43241	9.31845e-06	5.29793e-05
WBGene00002137	inx-15	R12E2.9	149.049	186.954	154.398	395.578	393.413	237.776	1026.77	490.401	2.09373	252.861	1.04057	0.234784	4.43204	9.33457e-06	5.30519e-05
WBGene00014233	ZK1128.7	ZK1128.7	39.9889	25.0557	24.2764	132.59	171.089	54.2868	357.966	89.321	4.00763	74.5478	1.83653	0.414615	4.42949	9.44582e-06	5.36074e-05
WBGene00015354	snet-1	C02F12.3	10.9061	0.963682	1.94211	42.7356	59.4694	33.6578	135.863	13.8118	9.83669	24.9458	2.62694	0.593184	4.42854	9.4875e-06	5.38247e-05
WBGene00006444	shn-1	C33B4.3	69.9805	63.603	67.0027	212.582	186.642	111.831	511.055	200.586	2.54781	118.607	1.29636	0.292879	4.42627	9.58746e-06	5.43335e-05
WBGene00017658	F21C10.9	F21C10.9	108.152	140.698	105.845	382.428	385.179	162.861	930.468	354.694	2.6233	214.194	1.3341	0.301516	4.42465	9.65975e-06	5.46651e-05
WBGene00045275	F18E3.12	F18E3.12	46.3507	15.4189	33.0158	129.302	175.664	72.7444	377.71	94.7855	3.9849	78.7493	1.82924	0.413709	4.42155	9.79964e-06	5.5358e-05
WBGene00000606	col-17	F11G11.10	0	0	2.91316	1066.2	1419.95	152.003	2638.15	2.91316	905.596	440.177	3.31524	0.749831	4.42132	9.81005e-06	5.53774e-05
WBGene00003742	nlp-4	F59C6.6	0.908838	1.92736	0.971054	39.4482	43.001	5.42868	87.8779	3.80726	23.0817	15.2809	3.02584	0.684465	4.42074	9.83626e-06	5.54859e-05
WBGene00006832	unc-105	C41C4.5	13.6326	11.5642	20.3921	86.5669	68.6186	43.4295	198.615	45.5889	4.35665	40.7006	1.92655	0.435816	4.42057	9.84406e-06	5.55102e-05
WBGene00013869	mlck-1	ZC373.4	23.6298	27.9468	39.8132	180.804	145.471	51.0296	377.305	91.3898	4.12853	78.1158	1.86962	0.422999	4.41991	9.87403e-06	5.56594e-05
WBGene00010630	ttll-15	K07C5.7	8.17954	3.85473	11.6526	58.0765	77.7677	24.9719	160.816	23.6869	6.78924	30.7505	2.35174	0.532276	4.41827	9.94943e-06	5.60645e-05
WBGene00003165	mec-1	T07H8.4	9.08838	0.963682	4.85527	72.3217	56.7247	18.4575	147.504	14.9073	9.89472	27.0685	2.63157	0.59566	4.41791	9.96604e-06	5.61381e-05
WBGene00002174	itx-1	W03D8.6	227.21	278.504	225.285	603.777	553.523	331.15	1488.45	730.998	2.03619	369.908	1.00256	0.22701	4.41637	1.00371e-05	5.64782e-05
WBGene00077775	nlp-58	T07C12.15	3.63535	1.92736	5.82632	48.2145	30.1922	23.8862	102.293	11.389	8.98169	18.947	2.56346	0.580484	4.41606	1.00515e-05	5.65394e-05
WBGene00020987	W03D8.5	W03D8.5	0.908838	0	0	33.9693	24.7027	5.42868	64.1007	0.908838	70.5303	10.8349	3.19405	0.723723	4.41336	1.01778e-05	5.71685e-05
WBGene00003511	mxl-3	F46G10.6	198.127	173.463	169.934	500.773	554.438	233.433	1288.64	541.524	2.37966	305.028	1.20853	0.273879	4.41263	1.02121e-05	5.73411e-05
WBGene00004987	spp-2	T08A9.12	72.707	64.5667	100.99	151.218	204.941	196.518	552.677	238.263	2.31961	131.823	1.17619	0.266591	4.41196	1.0244e-05	5.74795e-05
WBGene00000544	clp-3	Y47H10A.1	0.908838	4.81841	3.88422	37.2566	56.7247	15.2003	109.182	9.61146	11.3595	19.7988	2.72079	0.616796	4.41117	1.02815e-05	5.76693e-05
WBGene00002200	kin-16	M176.7	15.4502	4.81841	4.85527	72.3217	80.5124	26.0577	178.892	25.1239	7.12038	34.0026	2.38579	0.541097	4.40917	1.03769e-05	5.81222e-05
WBGene00013520	best-21	Y73F8A.11	10.9061	9.63682	11.6526	76.7048	75.9379	26.0577	178.7	32.1955	5.55047	35.1493	2.1689	0.491924	4.40901	1.03845e-05	5.81241e-05
WBGene00003981	pes-8	F18G5.2	69.0717	40.4746	53.408	244.36	356.816	68.4014	669.578	162.954	4.10899	138.755	1.86299	0.422587	4.40852	1.04079e-05	5.81892e-05
WBGene00016420	C34G6.3	C34G6.3	0.908838	0.963682	0.971054	32.8735	39.3413	5.42868	77.6435	2.84357	27.3049	13.4145	3.06111	0.694372	4.40846	1.04108e-05	5.81892e-05
WBGene00000510	cka-2	C52B9.1	13.6326	12.5279	16.5079	56.9807	75.023	45.6009	177.605	42.6684	4.16244	36.7122	1.87817	0.426081	4.40801	1.04323e-05	5.8268e-05
WBGene00004045	pll-1	K10F12.3	13.6326	5.78209	7.76843	61.3639	62.2142	31.4864	155.064	27.1831	5.70444	30.3746	2.19004	0.497385	4.40311	1.06711e-05	5.95599e-05
WBGene00001065	dpy-3	EGAP7.1	3.63535	5.78209	10.6816	72.3217	91.4914	14.1146	177.928	20.099	8.85255	33.0045	2.55844	0.581502	4.3997	1.08402e-05	6.03974e-05
WBGene00013710	Y106G6G.1	Y106G6G.1	5.45303	0	0.971054	53.6934	54.8948	9.77163	118.36	6.42408	18.4244	20.7973	2.94436	0.669284	4.39928	1.08611e-05	6.04718e-05
WBGene00044457	C18H7.11	C18H7.11	9.08838	12.5279	16.5079	63.5554	81.4274	36.9151	181.898	38.1242	4.7712	36.6703	2.02181	0.459904	4.39616	1.1018e-05	6.12594e-05
WBGene00019346	K02G10.5	K02G10.5	9.99722	9.63682	5.82632	66.8428	83.2572	20.629	170.729	25.4604	6.70568	32.6982	2.33656	0.531574	4.39554	1.10496e-05	6.14133e-05
WBGene00016259	C30F8.3	C30F8.3	1.81768	0.963682	0	37.2566	30.1922	7.60016	75.049	2.78136	26.9828	12.9717	3.04697	0.693452	4.39393	1.11322e-05	6.18289e-05
WBGene00013921	best-22	ZC518.1	64.5275	74.2035	93.2212	167.655	219.579	149.832	537.066	231.952	2.31542	128.17	1.17467	0.26777	4.38687	1.14995e-05	6.37587e-05
WBGene00020265	fbxa-196	T05H4.2	0	1.92736	0.971054	28.4904	40.2562	7.60016	76.3467	2.89842	26.3408	13.2075	3.04283	0.693999	4.38449	1.1626e-05	6.44038e-05
WBGene00001374	exp-2	F12F3.1	0.908838	2.89105	2.91316	31.7777	53.065	10.8574	95.7001	6.71305	14.2558	17.0689	2.83092	0.645673	4.38444	1.16282e-05	6.44038e-05
WBGene00012429	Y11D7A.5	Y11D7A.5	1.81768	0.963682	0	41.6398	47.5755	3.25721	92.4725	2.78136	33.2473	15.8756	3.09802	0.70687	4.38273	1.17202e-05	6.48249e-05
WBGene00044062	snb-6	T14D7.3	0	0	0.971054	31.7777	30.1922	4.34295	66.3128	0.971054	68.2895	11.214	3.17895	0.725337	4.38272	1.17206e-05	6.48249e-05
WBGene00005647	srp-6	C03G6.19	86.3396	93.4771	97.1054	221.348	218.664	153.089	593.102	276.922	2.14176	145.004	1.07033	0.244475	4.3781	1.19718e-05	6.60761e-05
WBGene00008803	lips-10	F14E5.5	53.6214	45.293	33.9869	165.463	195.792	74.9158	436.171	132.901	3.28191	94.8454	1.60605	0.367018	4.37594	1.20911e-05	6.66651e-05
WBGene00010769	asah-1	K11D2.2	322.638	233.211	268.011	475.57	431.839	742.644	1650.05	823.859	2.00283	412.319	0.978152	0.223579	4.37497	1.21447e-05	6.6891e-05
WBGene00004898	snb-2	F23H12.1	59.0745	64.5667	61.1764	159.984	229.643	106.402	496.03	184.818	2.68389	113.475	1.36292	0.312049	4.36766	1.25584e-05	6.89426e-05
WBGene00012777	lact-8	Y42A5A.2	10.9061	6.74577	3.88422	75.6091	56.7247	21.7147	154.048	21.536	7.15305	29.2641	2.38183	0.54542	4.36697	1.25983e-05	6.9125e-05
WBGene00003987	pes-23	F14B8.3	64.5275	47.2204	51.4659	113.961	140.897	140.06	394.918	163.214	2.41964	93.022	1.22803	0.281261	4.36615	1.26458e-05	6.93138e-05
WBGene00021415	nsy-4	Y38F2AL.1	21.8121	19.2736	20.3921	59.1723	90.5765	64.0585	213.807	61.4779	3.47779	45.8809	1.67416	0.383727	4.36289	1.28358e-05	7.02823e-05
WBGene00020192	T03F1.11	T03F1.11	0	0.963682	1.94211	29.5862	12.8088	23.8862	66.2812	2.90579	22.81	11.5312	2.9865	0.684659	4.36202	1.28868e-05	7.05203e-05
WBGene00015756	C14C6.2	C14C6.2	41.8066	28.9105	10.6816	95.3332	118.024	98.8021	312.159	81.3986	3.83494	65.593	1.78074	0.408241	4.362	1.28881e-05	7.05203e-05
WBGene00008985	F20G2.1	F20G2.1	4.54419	7.70946	4.85527	35.0651	48.4904	29.3149	112.87	17.1089	6.59717	21.6632	2.31743	0.531371	4.36123	1.29336e-05	7.07202e-05
WBGene00001448	flp-5	C03G5.7	6.36187	9.63682	4.85527	49.3103	43.001	31.4864	123.798	20.854	5.93641	24.1086	2.22261	0.509841	4.35942	1.30407e-05	7.1257e-05
WBGene00021870	samt-1	Y54G2A.4	73.6159	72.2761	96.1344	189.571	237.878	141.146	568.594	242.026	2.34931	135.103	1.1926	0.273576	4.3593	1.30479e-05	7.12718e-05
WBGene00045457	F33H12.7	F33H12.7	0	5.78209	2.91316	41.6398	73.1931	11.9431	126.776	8.69525	14.5799	22.5785	2.83858	0.651541	4.35671	1.32033e-05	7.19365e-05
WBGene00016997	cebp-1	D1005.3	42.7154	97.3319	63.1185	186.283	193.962	154.175	534.42	203.166	2.63046	122.931	1.33684	0.30685	4.35667	1.32055e-05	7.19365e-05
WBGene00012433	Y11D7A.9	Y11D7A.9	4.54419	3.85473	18.45	81.088	129.918	20.629	231.635	26.8489	8.62733	43.0806	2.53197	0.581188	4.35655	1.32126e-05	7.19484e-05
WBGene00020890	fbxa-202	T28C12.3	0.908838	0	0	24.1072	15.5535	13.0288	52.6896	0.908838	57.9747	8.93308	3.13156	0.718969	4.35563	1.32686e-05	7.21543e-05
WBGene00008453	E02A10.3	E02A10.3	13.6326	9.63682	13.5948	61.3639	47.5755	48.8582	157.798	36.8641	4.28052	32.4436	1.89881	0.436854	4.34656	1.38289e-05	7.49185e-05
WBGene00011833	T19B10.5	T19B10.5	24.5386	12.5279	35.929	88.7585	100.641	76.0016	265.401	72.9955	3.63585	56.3993	1.72313	0.396634	4.34438	1.39671e-05	7.56364e-05
WBGene00016753	oac-9	C48E7.8	0	2.89105	0	48.2145	32.9369	6.51442	87.6658	2.89105	30.3232	15.0928	3.06022	0.704661	4.34283	1.40659e-05	7.60728e-05
WBGene00020007	R11F4.1	R11F4.1	179.041	110.823	122.353	284.904	288.198	260.577	833.678	412.217	2.02242	207.649	0.99098	0.228201	4.34258	1.40821e-05	7.61344e-05
WBGene00006798	unc-64	F56A8.7	92.7015	64.5667	88.3659	199.433	236.048	142.232	577.712	245.634	2.35192	137.224	1.19231	0.274707	4.34029	1.42293e-05	7.68258e-05
WBGene00000908	daf-12	F11A1.3	87.2485	96.3682	74.7712	270.659	201.281	143.317	615.257	258.388	2.38114	145.607	1.20685	0.278271	4.33696	1.44468e-05	7.79735e-05
WBGene00012226	W03G11.4	W03G11.4	43.6242	42.402	44.6685	138.069	143.642	80.3445	362.055	130.695	2.77023	82.1249	1.40029	0.323008	4.33517	1.45648e-05	7.85837e-05
WBGene00000531	clh-4	T06F4.2	0.908838	2.89105	0	37.2566	26.5325	11.9431	75.7323	3.79988	19.9301	13.2554	2.93656	0.677652	4.33343	1.46802e-05	7.91524e-05
WBGene00006752	unc-13	ZK524.2	47.2596	28.9105	49.5238	188.475	154.62	73.8301	416.925	125.694	3.31699	90.4365	1.61583	0.372993	4.33206	1.47722e-05	7.95944e-05
WBGene00011003	R04B5.5	R04B5.5	48.1684	51.0751	58.2632	134.781	128.088	110.745	373.614	157.507	2.37205	88.5202	1.20308	0.277783	4.33098	1.48446e-05	7.99302e-05
WBGene00013579	Y79H2A.2	Y79H2A.2	42.7154	26.0194	33.0158	90.95	91.4914	108.574	291.015	101.751	2.86008	65.461	1.43579	0.331538	4.33069	1.48644e-05	8.00098e-05
WBGene00005652	srr-1	W07G4.6	0.908838	0	0.971054	17.5325	14.6386	23.8862	56.0574	1.87989	29.8195	9.65621	3.02236	0.699378	4.3215	1.54974e-05	8.31351e-05
WBGene00021389	Y38A10A.2	Y38A10A.2	1.81768	4.81841	0	43.8313	34.7667	15.2003	93.7984	6.63609	14.1346	16.7391	2.8006	0.648571	4.31811	1.57373e-05	8.42793e-05
WBGene00008036	C40C9.3	C40C9.3	0.908838	0	0.971054	20.8199	32.022	8.68589	61.5278	1.87989	32.7294	10.5679	3.04545	0.705357	4.3176	1.57734e-05	8.44158e-05
WBGene00011297	R102.10	R102.10	0	2.89105	0.971054	26.2988	29.2773	15.2003	70.7764	3.8621	18.3259	12.4397	2.90036	0.672481	4.31292	1.61113e-05	8.6079e-05
WBGene00020497	T14A8.2	T14A8.2	4.54419	3.85473	6.79738	47.1187	54.8948	17.3718	119.385	15.1963	7.85621	22.4303	2.44833	0.567747	4.31236	1.61519e-05	8.62666e-05
WBGene00003749	nlp-11	ZK1320.10	25.4475	11.5642	5.82632	72.3217	93.3212	51.0296	216.673	42.838	5.05796	43.2518	2.0644	0.478933	4.31041	1.62953e-05	8.68613e-05
WBGene00006792	unc-58	T06H11.1	26.3563	8.67314	24.2764	93.1416	90.5765	58.6298	242.348	59.3058	4.08641	50.2756	1.84746	0.428737	4.30907	1.63946e-05	8.72693e-05
WBGene00008851	F15B9.8	F15B9.8	2.72651	1.92736	12.6237	258.605	316.56	32.5721	607.737	17.2776	35.1749	104.169	3.10389	0.720892	4.30562	1.66518e-05	8.85194e-05
WBGene00045507	F10A3.17	F10A3.17	84.5219	82.8766	71.858	249.839	322.965	110.745	683.548	239.257	2.85697	153.801	1.4371	0.33408	4.30167	1.69519e-05	9.00241e-05
WBGene00045516	F43D2.7	F43D2.7	6.36187	5.78209	3.88422	55.885	45.7457	18.4575	120.088	16.0282	7.49232	22.6861	2.40691	0.559552	4.3015	1.69644e-05	9.00305e-05
WBGene00001064	dpy-2	T14B4.6	17.2679	16.3826	22.3342	129.302	150.961	24.9719	305.235	55.9848	5.45211	60.2033	2.13942	0.498088	4.29527	1.74484e-05	9.24134e-05
WBGene00001714	grl-5	Y47D7A.5	2.72651	0	4.85527	187.379	245.197	24.9719	457.548	7.58178	60.3483	77.5216	3.16237	0.736275	4.2951	1.74616e-05	9.24529e-05
WBGene00000003	aat-2	F07C3.7	46.3507	29.8741	29.1316	107.387	172.004	72.7444	352.135	105.357	3.34232	76.2486	1.6237	0.37808	4.29459	1.75014e-05	9.26325e-05
WBGene00018298	nlp-50	F41G3.1	0.908838	0	6.79738	42.7356	27.4474	30.4006	100.584	7.70622	13.0523	18.0483	2.75776	0.64236	4.29317	1.76141e-05	9.31647e-05
WBGene00001414	fer-1	F43G9.6	2.72651	0.963682	4.85527	78.8964	55.8098	4.34295	139.049	8.54547	16.2717	24.5991	2.86224	0.666705	4.2931	1.76192e-05	9.31647e-05
WBGene00009059	chw-1	F22E12.2	17.2679	11.5642	19.4211	67.9386	90.5765	42.3437	200.859	48.2532	4.1626	41.5187	1.86879	0.435301	4.2931	1.76196e-05	9.31647e-05
WBGene00017688	ttr-35	F22A3.2	109.061	119.497	116.526	261.892	273.559	175.889	711.341	345.084	2.06136	176.071	1.01847	0.237252	4.29279	1.76438e-05	9.32618e-05
WBGene00017297	F09E10.7	F09E10.7	5.45303	3.85473	0.971054	24.1072	40.2562	30.4006	94.7641	10.2788	9.21936	17.5071	2.54904	0.594219	4.28974	1.78884e-05	9.44603e-05
WBGene00021994	Y59E9AL.4	Y59E9AL.4	12.7237	17.3463	15.5369	66.8428	64.044	45.6009	176.488	45.6069	3.86976	37.0158	1.78924	0.417464	4.28597	1.81943e-05	9.59481e-05
WBGene00003173	mec-9	C50H2.3	1.81768	0.963682	0	28.4904	31.1071	8.68589	68.2833	2.78136	24.5504	11.8441	2.97013	0.693147	4.285	1.82737e-05	9.63347e-05
WBGene00044176	C30G7.2	C30G7.2	19.0856	10.6005	19.4211	65.747	86.0019	46.6867	198.436	49.1072	4.04087	41.2571	1.83493	0.42903	4.27693	1.8949e-05	9.9663e-05
WBGene00011478	T05D4.5	T05D4.5	0	4.81841	0	33.9693	58.5545	10.8574	103.381	4.81841	21.4555	18.0333	2.948	0.689561	4.27518	1.90981e-05	0.000100347
WBGene00017438	F13H8.5	F13H8.5	12.7237	1.92736	9.71054	321.065	354.987	33.6578	709.709	24.3616	29.1322	122.345	3.05105	0.713762	4.2746	1.9148e-05	0.000100509
WBGene00017574	pxmp-4	F18F11.1	89.975	106.005	87.3949	202.72	198.536	168.289	569.546	283.375	2.00987	142.153	0.983661	0.2302	4.27306	1.92805e-05	0.000101138
WBGene00008332	C55A6.3	C55A6.3	4.54419	9.63682	4.85527	58.0765	33.8518	30.4006	122.329	19.0363	6.4261	23.5609	2.27781	0.533955	4.26592	1.99076e-05	0.000104118
WBGene00010811	hmit-1.3	M01F1.5	141.779	103.114	112.642	305.724	268.985	186.747	761.455	357.535	2.12974	186.498	1.0595	0.248684	4.26043	2.04037e-05	0.000106572
WBGene00005643	srp-2	C05E4.1	60.8921	22.1647	28.1606	127.111	136.322	102.059	365.492	111.217	3.28629	79.4516	1.59897	0.375352	4.25992	2.04504e-05	0.000106711
WBGene00018572	lin-42	F47F6.1	108.152	99.2592	123.324	384.62	430.01	132.46	947.09	330.735	2.86359	212.971	1.43815	0.337608	4.25981	2.04597e-05	0.000106724
WBGene00017550	nep-6	F18A12.1	1.81768	2.89105	0	38.3524	42.086	7.60016	88.0386	4.70872	18.6969	15.4579	2.88915	0.678508	4.25809	2.06183e-05	0.000107481
WBGene00014090	ZK822.2	ZK822.2	119.967	124.315	88.3659	200.528	258.006	214.976	673.51	332.648	2.0247	167.693	0.993448	0.233383	4.25674	2.07433e-05	0.000108026
WBGene00019488	K07D4.9	K07D4.9	12.7237	11.5642	4.85527	55.885	60.3843	34.7436	151.013	29.1432	5.18176	30.026	2.08239	0.489222	4.25653	2.07625e-05	0.00010809
WBGene00017716	sups-1	F22F4.1	1.81768	3.85473	9.71054	58.0765	75.023	14.1146	147.214	15.3829	9.56995	27.0995	2.57704	0.605457	4.25636	2.07781e-05	0.000108136
WBGene00016095	C25E10.5	C25E10.5	16.3591	18.31	10.6816	83.2795	76.8528	36.9151	197.047	45.3506	4.34498	40.3997	1.90889	0.448539	4.25579	2.08309e-05	0.000108375
WBGene00000212	asm-2	ZK455.4	84.5219	40.4746	33.0158	152.314	157.365	148.746	458.425	158.012	2.9012	102.74	1.4503	0.340826	4.25525	2.08814e-05	0.000108589
WBGene00007750	syg-2	C26G2.1	40.8977	25.0557	26.2185	113.961	94.2362	73.8301	282.028	92.1719	3.0598	62.3666	1.51464	0.355951	4.25521	2.08857e-05	0.000108589
WBGene00017127	E04F6.8	E04F6.8	155.411	116.606	114.584	213.678	254.346	330.064	798.088	386.601	2.06437	197.448	1.01738	0.239108	4.25492	2.0912e-05	0.000108691
WBGene00013902	ZC455.1	ZC455.1	1.81768	3.85473	1.94211	35.0651	32.9369	15.2003	83.2023	7.61451	10.9268	15.1361	2.64664	0.622091	4.25443	2.0958e-05	0.000108894
WBGene00000302	cav-2	C56A3.7	9.08838	7.70946	5.82632	48.2145	52.1501	27.1434	127.508	22.6242	5.63592	25.022	2.16028	0.508174	4.25107	2.12754e-05	0.000110399
WBGene00010188	F57B1.5	F57B1.5	14.5414	22.1647	18.45	62.4597	92.4063	51.0296	205.896	55.1561	3.73296	43.5086	1.7493	0.411655	4.24944	2.14306e-05	0.000111167
WBGene00001446	flp-3	W07E11.2	10.9061	1.92736	6.79738	44.9271	61.2992	29.3149	135.541	19.6308	6.90452	25.862	2.33239	0.548932	4.24897	2.1476e-05	0.000111366
WBGene00044174	fipr-5	C12D8.18	4.54419	0	1.94211	40.544	31.1071	16.2861	87.9371	6.4863	13.5574	15.7372	2.74997	0.648043	4.24349	2.20065e-05	0.000113783
WBGene00009705	F44F4.10	F44F4.10	0	0.963682	0.971054	23.0115	33.8518	6.51442	63.3777	1.93474	32.7578	10.8854	3.01227	0.710075	4.24218	2.21359e-05	0.000114366
WBGene00004218	ptr-3	C41D7.2	9.08838	6.74577	7.76843	46.0229	53.9799	28.2292	128.232	23.6026	5.43296	25.3058	2.12627	0.501304	4.24147	2.22063e-05	0.000114629
WBGene00010563	K04G2.4	K04G2.4	3.63535	2.89105	3.88422	49.3103	41.1711	11.9431	102.424	10.4106	9.83847	18.8059	2.58105	0.609507	4.23465	2.28905e-05	0.000117969
WBGene00017426	F13C5.5	F13C5.5	9.08838	1.92736	3.88422	44.9271	56.7247	20.629	122.281	14.9	8.20679	22.8635	2.45911	0.580756	4.23432	2.29243e-05	0.000118105
WBGene00000285	cal-1	C13C12.1	11.8149	6.74577	12.6237	50.406	53.065	40.1723	143.643	31.1844	4.60626	29.1379	1.96549	0.464541	4.23104	2.32615e-05	0.000119609
WBGene00008448	E01G4.6	E01G4.6	1.81768	0	8.73949	2582.76	2896.62	283.377	5762.76	10.5572	545.862	962.219	3.17614	0.750832	4.23016	2.33529e-05	0.000120001
WBGene00007402	ugt-60	C07A9.6	49.0773	30.8378	27.1895	120.536	159.195	70.5729	350.304	107.105	3.27067	76.2348	1.59433	0.376984	4.22918	2.34547e-05	0.000120446
WBGene00009964	fip-6	F53B6.9	2.72651	1.92736	0	26.2988	32.9369	14.1146	73.3503	4.65388	15.7611	13.0007	2.80542	0.663979	4.22516	2.38767e-05	0.000122145
WBGene00012250	W04E12.5	W04E12.5	0	0	0.971054	30.6819	21.9579	5.42868	58.0686	0.971054	59.7995	9.83994	3.07146	0.726946	4.22515	2.38779e-05	0.000122145
WBGene00009533	F38B7.2	F38B7.2	2.72651	8.67314	1.94211	41.6398	41.1711	24.9719	107.783	13.3418	8.07861	20.1874	2.44923	0.579942	4.22324	2.4082e-05	0.000123129
WBGene00012861	Y45F3A.4	Y45F3A.4	18.1768	26.0194	25.2474	66.8428	79.5975	71.6586	218.099	69.4436	3.14066	47.9238	1.54894	0.366775	4.22313	2.40936e-05	0.000123129
WBGene00012306	W06F12.2	W06F12.2	87.2485	104.078	99.0475	257.509	270.815	142.232	670.555	290.374	2.30928	160.155	1.16694	0.276376	4.2223	2.4182e-05	0.000123502
WBGene00009641	F42G4.2	F42G4.2	8.17954	8.67314	5.82632	72.3217	72.2782	15.2003	159.8	22.679	7.04618	30.4132	2.34645	0.556312	4.21788	2.46612e-05	0.000125626
WBGene00008829	cyp-35D1	F14H3.10	12.7237	25.0557	14.5658	106.291	62.2142	48.8582	217.363	52.3453	4.15249	44.9514	1.85838	0.44071	4.21678	2.47815e-05	0.000126076
WBGene00001462	flp-19	M79.4	3.63535	0.963682	2.91316	31.7777	33.8518	16.2861	81.9156	7.5122	10.9043	14.9046	2.63102	0.624081	4.21582	2.48867e-05	0.00012649
WBGene00009500	F36H2.3	F36H2.3	20.9033	7.70946	11.6526	107.387	107.045	23.8862	238.318	40.2654	5.91868	46.4306	2.20004	0.521884	4.21557	2.4915e-05	0.000126594
WBGene00011951	T23F6.3	T23F6.3	8.17954	0	2.91316	50.406	52.1501	19.5433	122.099	11.0927	11.0072	22.1987	2.64031	0.626348	4.2154	2.49332e-05	0.000126605
WBGene00019146	H02F09.3	H02F09.3	2.72651	4.81841	0.971054	35.0651	27.4474	21.7147	84.2272	8.51598	9.89049	15.4572	2.57334	0.611504	4.20822	2.57395e-05	0.000130365
WBGene00011564	ugt-50	T07C5.1	68.1629	65.5304	91.2791	170.942	176.578	142.232	489.752	224.972	2.17694	119.121	1.08955	0.258989	4.20693	2.58867e-05	0.000130902
WBGene00000172	aqp-4	F40F9.9	87.2485	93.4771	73.8001	201.624	250.686	135.717	588.028	254.526	2.31029	140.426	1.16724	0.277538	4.2057	2.6027e-05	0.00013157
WBGene00014169	ZK945.7	ZK945.7	0	3.85473	0	89.8542	163.77	36.9151	290.539	3.85473	75.3721	49.0656	3.11433	0.741114	4.20223	2.64302e-05	0.00013348
WBGene00013273	2005-03-01	Y57A10B.1	10.9061	6.74577	4.85527	42.7356	53.9799	30.4006	127.116	22.5071	5.64782	24.9372	2.15387	0.51273	4.20079	2.65987e-05	0.000134245
WBGene00007835	oac-7	C31A11.7	4.54419	0.963682	0.971054	25.203	29.2773	22.8005	77.2807	6.47893	11.928	13.9599	2.66943	0.635554	4.20016	2.66727e-05	0.000134533
WBGene00001182	egl-13	T22B7.1	69.9805	74.2035	65.0606	190.666	268.985	105.316	564.968	209.245	2.70003	129.035	1.36484	0.32497	4.19989	2.67045e-05	0.000134608
WBGene00012180	W01D2.3	W01D2.3	0.908838	0	0	29.5862	37.5115	2.17147	69.2691	0.908838	76.2172	11.6963	3.0789	0.733501	4.19754	2.69835e-05	0.000135799
WBGene00000646	H17B01.2	H17B01.2	0	0	1.94211	42.7356	54.8948	1.08574	98.7161	1.94211	50.8294	16.7764	3.06226	0.729703	4.19658	2.70974e-05	0.000136329
WBGene00013275	btb-14	Y57A10B.3	85.4308	102.15	52.4369	227.923	182.068	161.775	571.766	240.018	2.38218	135.297	1.20394	0.287151	4.19271	2.75641e-05	0.000138413
WBGene00008739	F13D12.3	F13D12.3	108.152	90.5861	78.6554	176.421	186.642	195.433	558.496	277.393	2.01337	139.315	0.983295	0.234676	4.19001	2.78938e-05	0.00013976
WBGene00006539	tbb-6	T04H1.9	10.9061	11.5642	6.79738	48.2145	33.8518	59.7155	141.782	29.2676	4.84432	28.5082	2.00779	0.479196	4.18992	2.79055e-05	0.000139774
WBGene00000023	abt-5	Y53C10A.9	0.908838	0	4.85527	56.9807	36.5966	8.68589	102.263	5.76411	17.7414	18.0046	2.84916	0.680021	4.18981	2.79191e-05	0.000139798
WBGene00010924	M153.1	M153.1	54.5303	54.9299	51.4659	169.846	226.899	80.3445	477.09	160.926	2.96465	106.336	1.47817	0.353029	4.18712	2.82514e-05	0.000141328
WBGene00016531	pcyt-2.2	C39D10.3	27.2651	28.9105	32.0448	94.2374	130.833	58.6298	283.7	88.2204	3.21581	61.9867	1.5754	0.376298	4.18656	2.83212e-05	0.000141588
WBGene00019248	H27M09.5	H27M09.5	0	0	1.94211	23.0115	24.7027	10.8574	58.5715	1.94211	30.1587	10.0856	2.9651	0.708541	4.1848	2.85413e-05	0.000142509
WBGene00001508	fut-8	C10F3.6	59.0745	47.2204	41.7553	132.59	162.855	92.2876	387.732	148.05	2.61892	89.2971	1.32523	0.316738	4.184	2.86422e-05	0.000142923
WBGene00022246	acp-7	Y73B6BL.25	45.4419	33.7289	38.8422	100.812	136.322	83.6017	320.736	118.013	2.7178	73.1248	1.37169	0.328135	4.18024	2.91197e-05	0.000145032
WBGene00018576	F47G3.1	F47G3.1	18.1768	5.78209	9.71054	82.1838	77.7677	28.2292	188.181	33.6694	5.58907	36.975	2.14231	0.512555	4.17966	2.91941e-05	0.000145273
WBGene00006681	twk-29	F46A9.3	1.81768	0.963682	0	18.6283	21.9579	17.3718	57.958	2.78136	20.838	10.1232	2.87168	0.687073	4.17958	2.92048e-05	0.000145273
WBGene00001389	far-5	F15B9.3	29.0828	15.4189	9.71054	82.1838	89.6616	52.1154	223.961	54.2123	4.13118	46.3622	1.84693	0.442019	4.1784	2.93564e-05	0.00014589
WBGene00008840	F15A4.5	F15A4.5	1.81768	0	1.94211	23.0115	14.6386	27.1434	64.7935	3.75978	17.2333	11.4255	2.81643	0.674096	4.17808	2.93982e-05	0.000145975
WBGene00008577	F08G2.5	F08G2.5	2.72651	3.85473	5.82632	33.9693	43.9159	19.5433	97.4284	12.4076	7.85234	18.306	2.41987	0.579186	4.17806	2.9401e-05	0.000145975
WBGene00016843	C50F7.3	C50F7.3	0	0	0.971054	28.4904	31.1071	3.25721	62.8547	0.971054	64.7283	10.6376	3.0532	0.73108	4.17628	2.96309e-05	0.000146978
WBGene00009515	clec-170	F38A1.1	24.5386	11.5642	22.3342	75.6091	93.3212	51.0296	219.96	58.4371	3.76405	46.3995	1.74961	0.419215	4.17355	2.99894e-05	0.000148432
WBGene00021271	spe-47	Y23H5A.4	1.81768	3.85473	1.94211	39.4482	21.043	19.5433	80.0345	7.61451	10.5108	14.6082	2.59882	0.622906	4.1721	3.0181e-05	0.000149334
WBGene00001805	gur-4	K09E4.5	2.72651	0	0.971054	17.5325	26.5325	20.629	64.694	3.69757	17.4964	11.3986	2.81724	0.675578	4.17013	3.04432e-05	0.000150537
WBGene00017515	F16F9.4	F16F9.4	45.4419	54.9299	35.929	164.368	138.152	81.4303	383.95	136.301	2.81693	86.7084	1.4141	0.339128	4.16981	3.04856e-05	0.000150699
WBGene00011070	msrp-7	R06F6.7	2.72651	3.85473	0	28.4904	26.5325	22.8005	77.8234	6.58124	11.825	14.0674	2.65702	0.638179	4.16345	3.13479e-05	0.000154433
WBGene00012010	T25B9.4	T25B9.4	0	0	2.91316	27.3946	33.8518	9.77163	71.018	2.91316	24.3783	12.3219	2.91848	0.701289	4.16159	3.16042e-05	0.000155599
WBGene00021528	gbb-1	Y41G9A.4	13.6326	11.5642	15.5369	52.5976	52.1501	51.0296	155.777	40.7336	3.82429	32.7518	1.76532	0.424402	4.15954	3.18889e-05	0.000156757
WBGene00006876	vab-10	ZK1151.1	2089.42	2358.13	2619.9	8112.08	6480.34	3592.7	18185.1	7067.45	2.57308	4208.76	1.30174	0.312976	4.15924	3.19305e-05	0.000156821
WBGene00005644	srp-3	Y32G9A.4	4.54419	0	0	32.8735	31.1071	17.3718	81.3524	4.54419	17.9025	14.3161	2.82599	0.679539	4.15869	3.20081e-05	0.000157149
WBGene00003670	nhr-80	H10E21.3	93.6103	80.9493	69.9159	189.571	211.345	136.803	537.719	244.475	2.19948	130.366	1.10136	0.264956	4.15675	3.22803e-05	0.000158436
WBGene00009090	fipr-3	F23D12.6	3.63535	0	0	31.7777	48.4904	7.60016	87.8683	3.63535	24.1705	15.2506	2.91262	0.701766	4.15041	3.31883e-05	0.000162491
WBGene00020722	T23B12.8	T23B12.8	5.45303	3.85473	5.82632	27.3946	37.5115	32.5721	97.4782	15.1341	6.44097	18.7687	2.25921	0.544386	4.15002	3.32441e-05	0.000162713
WBGene00008360	nspc-19	D1025.9	2.72651	0	0.971054	18.6283	15.5535	32.5721	66.754	3.69757	18.0535	11.7419	2.81882	0.679555	4.14803	3.35345e-05	0.000164034
WBGene00019092	F59A7.5	F59A7.5	1.81768	1.92736	2.91316	35.0651	20.1281	18.4575	73.6507	6.6582	11.0617	13.3848	2.61736	0.631393	4.14538	3.39256e-05	0.000165757
WBGene00007305	ttbk-5	C04G2.2	2.72651	5.78209	3.88422	40.544	61.2992	11.9431	113.786	12.3928	9.18163	21.0299	2.51896	0.607659	4.14536	3.39286e-05	0.000165757
WBGene00016289	lntl-1	C31H1.6	43.6242	37.5836	42.7264	130.398	142.727	72.7444	345.869	123.934	2.79075	78.3006	1.40292	0.338484	4.14471	3.40248e-05	0.000166143
WBGene00015335	acdh-6	C02D5.1	0	3.85473	6.79738	37.2566	66.7887	16.2861	120.331	10.6521	11.2965	21.8306	2.6421	0.637469	4.14468	3.40286e-05	0.000166143
WBGene00009523	clec-165	F38A1.10	2.72651	0.963682	1.94211	16.4368	26.5325	26.0577	69.0269	5.6323	12.2555	12.4432	2.666	0.643274	4.14442	3.4067e-05	0.000166177
WBGene00194985	Y25C1A.14	Y25C1A.14	7.2707	0.963682	2.91316	37.2566	32.022	27.1434	96.4221	11.1475	8.64962	17.9283	2.46939	0.595924	4.1438	3.416e-05	0.00016658
WBGene00009968	fig-1	F53B7.5	17.2679	5.78209	9.71054	59.1723	70.4484	34.7436	164.364	32.7606	5.01714	32.8541	2.03733	0.49207	4.14032	3.46824e-05	0.000168868
WBGene00022410	Y97E10C.1	Y97E10C.1	39.9889	29.8741	54.379	372.566	475.755	89.0304	937.352	124.242	7.54456	176.932	2.38776	0.576869	4.13916	3.48574e-05	0.000169512
WBGene00008033	spin-2	C39E9.10	4.54419	1.92736	4.85527	28.4904	34.7667	24.9719	88.2291	11.3268	7.78939	16.5926	2.40028	0.580118	4.13756	3.51011e-05	0.00017061
WBGene00022562	ZC204.12	ZC204.12	15.4502	9.63682	8.73949	66.8428	76.8528	27.1434	170.839	33.8266	5.05044	34.1109	2.04472	0.494188	4.13754	3.51047e-05	0.00017061
WBGene00012857	pbo-5	Y44A6E.1	22.721	20.2373	6.79738	87.6627	91.4914	43.4295	222.584	49.7556	4.47353	45.3899	1.9262	0.465665	4.13644	3.5273e-05	0.000171323
WBGene00021321	Y34B4A.5	Y34B4A.5	41.8066	15.4189	20.3921	104.099	88.7467	77.0873	269.933	77.6176	3.47773	57.9252	1.65564	0.400348	4.13551	3.54166e-05	0.000171915
WBGene00011517	cgt-1	T06C12.10	5.45303	1.92736	6.79738	28.4904	35.6816	34.7436	98.9156	14.1778	6.97681	18.8489	2.319	0.560939	4.13413	3.56302e-05	0.000172846
WBGene00009528	F38A6.4	F38A6.4	0.908838	0.963682	0.971054	20.8199	31.1071	8.68589	60.6129	2.84357	21.3157	10.5761	2.86374	0.692817	4.13348	3.57313e-05	0.000173284
WBGene00000741	col-168	T10E10.1	6.36187	0	4.85527	475.57	595.609	48.8582	1120.04	11.2171	99.8505	188.542	3.08572	0.746671	4.13264	3.58619e-05	0.000173864
WBGene00017569	F18E9.3	F18E9.3	36.3535	37.5836	39.8132	144.643	104.3	72.7444	321.688	113.75	2.82802	72.5731	1.417	0.343101	4.13	3.62769e-05	0.000175822
WBGene00015619	C08G9.1	C08G9.1	39.08	38.5473	23.3053	110.674	107.96	73.8301	292.464	100.933	2.89762	65.5661	1.44596	0.350279	4.12802	3.65899e-05	0.000177069
WBGene00020613	T20D4.7	T20D4.7	1.81768	0	0	32.8735	11.8939	14.1146	58.882	1.81768	32.3941	10.1166	2.94175	0.712884	4.12655	3.68254e-05	0.0001781
WBGene00016505	ttr-33	C37C3.13	14.5414	5.78209	7.76843	60.2681	75.023	24.9719	160.263	28.0919	5.70495	31.3925	2.15336	0.521848	4.1264	3.68479e-05	0.000178155
WBGene00004008	pgp-14	F22E10.3	9.99722	3.85473	8.73949	52.5976	89.6616	17.3718	159.631	22.5914	7.066	30.3704	2.33122	0.565147	4.12498	3.70763e-05	0.000179204
WBGene00235300	T06A10.107	T06A10.107	0.908838	0	0	30.6819	32.9369	2.17147	65.7903	0.908838	72.3895	11.1165	3.02675	0.734682	4.11981	3.79178e-05	0.000182881
WBGene00012891	sorb-1	Y45F10D.13	5.45303	4.81841	14.5658	54.7892	69.5335	26.0577	150.38	24.8372	6.05463	29.2029	2.2079	0.536246	4.11733	3.83287e-05	0.000184471
WBGene00009724	F45D3.4	F45D3.4	129.964	98.2956	167.992	421.877	400.732	174.804	997.413	396.252	2.51712	232.277	1.27353	0.309539	4.11429	3.88372e-05	0.000186466
WBGene00006831	unc-104	C52E12.2	25.4475	19.2736	37.8711	99.7163	101.555	62.9727	264.244	82.5922	3.19939	57.8061	1.56431	0.380373	4.11258	3.91264e-05	0.000187683
WBGene00008706	gba-3	F11E6.1	49.9861	28.9105	24.2764	104.099	132.663	79.2588	316.021	103.173	3.06302	69.8656	1.5109	0.367437	4.112	3.92253e-05	0.000188101
WBGene00020649	sma-10	T21D12.9	89.975	71.3125	78.6554	216.965	188.472	129.203	534.64	239.943	2.2282	129.097	1.11651	0.271883	4.1066	4.01528e-05	0.000192142
WBGene00014201	ZK1053.6	ZK1053.6	0	0	0.971054	29.5862	22.8729	4.34295	56.802	0.971054	58.4952	9.62883	2.9991	0.730666	4.10461	4.05002e-05	0.000193455
WBGene00018025	F35A5.2	F35A5.2	0	0.963682	3.88422	23.0115	36.5966	15.2003	74.8083	4.8479	15.4311	13.276	2.75768	0.672592	4.10008	4.13006e-05	0.000196863
WBGene00015306	C01G5.4	C01G5.4	0	0.963682	2.91316	39.4482	37.5115	5.42868	82.3884	3.87684	21.2514	14.3775	2.85945	0.697785	4.0979	4.16914e-05	0.000198368
WBGene00001208	egl-44	F28B12.2	129.964	112.751	122.353	272.85	308.326	174.804	755.98	365.067	2.07079	186.841	1.02173	0.249461	4.09575	4.20812e-05	0.000199983
WBGene00021875	Y54G2A.10	Y54G2A.10	3.63535	1.92736	0.971054	27.3946	24.7027	19.5433	71.6405	6.53377	10.9647	13.029	2.59332	0.633209	4.09552	4.21216e-05	0.000200116
WBGene00008711	F11E6.8	F11E6.8	6.36187	10.6005	7.76843	53.6934	56.7247	23.8862	134.304	24.7308	5.43065	26.5058	2.10809	0.515037	4.09309	4.25662e-05	0.000201925
WBGene00011337	T01G1.2	T01G1.2	15.4502	9.63682	20.3921	70.1301	53.9799	51.0296	175.14	45.4792	3.85098	36.7698	1.76714	0.431785	4.09264	4.26484e-05	0.000202194
WBGene00013439	Y66D12A.13	Y66D12A.13	42.7154	59.7483	32.0448	131.494	135.407	92.2876	359.189	134.508	2.67038	82.2829	1.34658	0.329257	4.08976	4.31814e-05	0.000204538
WBGene00013452	Y67A10A.3	Y67A10A.3	1.81768	0	0.971054	29.5862	23.7878	8.68589	62.0598	2.78873	22.2538	10.8081	2.85113	0.697743	4.08622	4.38454e-05	0.000207497
WBGene00006678	twk-25	M04B2.5	10.9061	14.4552	6.79738	59.1723	47.5755	38.0008	144.749	32.1587	4.50108	29.4845	1.92669	0.471742	4.08421	4.4227e-05	0.000209116
WBGene00271827	T19H12.15	T19H12.15	2.72651	0	0	17.5325	30.1922	15.2003	62.925	2.72651	23.0789	10.9419	2.8574	0.699713	4.08368	4.43277e-05	0.0002095
WBGene00021448	Y39D8A.1	Y39D8A.1	26.3563	39.511	31.0737	109.578	112.534	64.0585	286.171	96.941	2.95201	63.852	1.46903	0.359774	4.08321	4.44176e-05	0.000209767
WBGene00001796	gtl-2	F54D1.5	4.54419	0	1.94211	71.2259	37.5115	5.42868	114.166	6.4863	17.6011	20.1087	2.79946	0.686047	4.08056	4.4927e-05	0.000211984
WBGene00022230	Y73B6A.3	Y73B6A.3	0.908838	0	0	10.9578	23.7878	13.0288	47.7744	0.908838	52.5665	8.11388	2.96504	0.726878	4.07914	4.52029e-05	0.000213222
WBGene00009458	F36A2.11	F36A2.11	0	0	1.94211	23.0115	26.5325	8.68589	58.2299	1.94211	29.9828	10.0287	2.90934	0.713623	4.07685	4.56489e-05	0.00021507
WBGene00013526	Y73F8A.20	Y73F8A.20	0	0	1.94211	26.2988	29.2773	6.51442	62.0905	1.94211	31.9707	10.6721	2.92186	0.716831	4.07608	4.58012e-05	0.000215724
WBGene00020576	T19D12.1	T19D12.1	210.85	199.482	294.229	611.447	510.522	317.035	1439	704.562	2.04241	357.261	1.00244	0.246053	4.07407	4.61977e-05	0.000217398
WBGene00000047	acr-8	ZC504.2	3.63535	4.81841	3.88422	33.9693	42.086	17.3718	93.4271	12.338	7.57232	17.6275	2.36925	0.581627	4.07349	4.63143e-05	0.000217817
WBGene00000553	cmk-1	K07A9.2	7.2707	8.67314	9.71054	48.2145	40.2562	33.6578	122.129	25.6544	4.76053	24.6305	1.98136	0.486457	4.07305	4.64022e-05	0.000218166
WBGene00002227	klp-17	W02B12.7	3.63535	0.963682	2.91316	33.9693	44.8308	9.77163	88.5717	7.5122	11.7904	16.014	2.62933	0.646248	4.0686	4.72957e-05	0.000222104
WBGene00044294	C01B10.11	C01B10.11	113.605	67.4577	80.5975	234.498	277.219	134.631	646.348	261.66	2.47018	151.335	1.24818	0.306873	4.0674	4.75401e-05	0.000222987
WBGene00021252	cht-4	Y22D7AL.14	6.36187	3.85473	0.971054	35.0651	51.2352	16.2861	102.586	11.1876	9.1696	18.9623	2.49135	0.612543	4.06723	4.75751e-05	0.000223074
WBGene00004221	ptr-6	C54A12.1	9.08838	9.63682	10.6816	59.1723	57.6396	26.0577	142.87	29.4068	4.85839	28.7127	2.00109	0.492121	4.06626	4.77745e-05	0.000223822
WBGene00044418	C08G5.7	C08G5.7	8.17954	2.89105	3.88422	41.6398	43.9159	20.629	106.185	14.9548	7.10037	20.1899	2.31695	0.569846	4.06592	4.78435e-05	0.000224079
WBGene00021690	Y48G8AL.12	Y48G8AL.12	2.72651	0	1.94211	385.716	495.883	18.4575	900.057	4.66862	192.789	150.788	3.04987	0.750195	4.06544	4.79414e-05	0.000224472
WBGene00044209	Y32F6A.6	Y32F6A.6	56.348	79.9856	70.8869	214.774	174.749	111.831	501.353	207.221	2.41942	118.096	1.22241	0.301264	4.0576	4.95792e-05	0.000231321
WBGene00012761	Y41C4A.18	Y41C4A.18	0	1.92736	0	24.1072	12.8088	17.3718	54.2878	1.92736	28.1669	9.3692	2.88306	0.710897	4.05552	5.00231e-05	0.000233255
WBGene00018068	F35H10.2	F35H10.2	4.54419	0	0	27.3946	35.6816	16.2861	79.3623	4.54419	17.4646	13.9844	2.77467	0.684276	4.05489	5.01573e-05	0.000233675
WBGene00018645	F49F1.5	F49F1.5	0.908838	0.963682	0	17.5325	33.8518	6.51442	57.8988	1.87252	30.9202	9.96188	2.89741	0.715586	4.049	5.14361e-05	0.000238791
WBGene00011955	cdka-1	T23F11.3	5.45303	2.89105	8.73949	48.2145	44.8308	20.629	113.674	17.0836	6.65401	21.793	2.26813	0.560541	4.04632	5.20297e-05	0.000241335
WBGene00003248	mig-17	F57B7.4	4.54419	3.85473	7.76843	28.4904	44.8308	28.2292	101.55	16.1674	6.2812	19.6196	2.22321	0.549833	4.04343	5.2674e-05	0.000244109
WBGene00022133	Y71F9B.15	Y71F9B.15	0	0	0.971054	18.6283	38.4264	3.25721	60.3119	0.971054	62.1097	10.2138	2.96965	0.734469	4.04326	5.27142e-05	0.000244225
WBGene00007178	B0457.2	B0457.2	30.9005	19.2736	24.2764	118.345	105.215	44.5152	268.075	74.4505	3.60071	57.0876	1.69117	0.418323	4.04273	5.28326e-05	0.000244701
WBGene00016758	C49A9.4	C49A9.4	35.4447	47.2204	45.6395	99.7163	127.173	92.2876	319.177	128.305	2.48765	74.5803	1.2591	0.311518	4.04181	5.30396e-05	0.000245589
WBGene00000723	col-150	B0024.2	9.99722	0	5.82632	223.54	274.474	58.6298	556.644	15.8235	35.1782	95.4112	2.95264	0.730589	4.04145	5.31211e-05	0.000245823
WBGene00023408	cex-2	T09A5.1	20.9033	3.85473	11.6526	82.1838	63.1291	41.258	186.571	36.4107	5.12407	37.1636	2.04295	0.505671	4.04009	5.34318e-05	0.000247188
WBGene00022240	shl-1	Y73B6BL.19	12.7237	7.70946	10.6816	69.0344	47.5755	30.4006	147.011	31.1148	4.72478	29.6876	1.96797	0.487142	4.03984	5.34881e-05	0.000247377
WBGene00006651	tts-2	R05H5.8	27.2651	25.0557	42.7264	188.475	196.707	34.7436	419.925	95.0472	4.41806	85.8287	1.9059	0.47273	4.03169	5.53781e-05	0.000255522
WBGene00003628	nhr-35	C07A12.3	82.7043	74.2035	67.0027	163.272	184.813	128.117	476.201	223.91	2.12675	116.685	1.05547	0.262075	4.02735	5.64086e-05	0.000259974
WBGene00009160	F26E4.5	F26E4.5	0.908838	0.963682	0.971054	19.7241	35.6816	6.51442	61.9202	2.84357	21.7755	10.794	2.82104	0.700743	4.02578	5.67862e-05	0.000261411
WBGene00219316	F21A3.11	F21A3.11	83.6131	96.3682	72.8291	201.624	172.919	146.574	521.117	252.81	2.0613	128.988	1.01326	0.251769	4.02457	5.70787e-05	0.000262681
WBGene00044489	pudl-1	Y54G2A.46	0.908838	0	0.971054	18.6283	22.8729	9.77163	51.2728	1.87989	27.2743	8.85878	2.8575	0.710185	4.02361	5.73138e-05	0.000263687
WBGene00003579	ndx-2	W02G9.1	46.3507	34.6925	33.9869	97.5247	96.066	94.4591	288.05	115.03	2.50412	67.18	1.26218	0.313749	4.02288	5.74906e-05	0.000264423
WBGene00000368	ccb-1	T28F2.5	58.1656	46.2567	48.5527	121.632	136.322	98.8021	356.756	152.975	2.33212	84.9552	1.17428	0.292048	4.02084	5.79904e-05	0.000266182
WBGene00019979	R09B5.11	R09B5.11	30.9005	23.1284	17.479	87.6627	101.555	51.0296	240.248	71.5078	3.35974	51.9593	1.61301	0.401245	4.02001	5.81962e-05	0.00026705
WBGene00007396	rnp-9	C07A4.1	28.174	13.4915	5.82632	74.5133	68.6186	64.0585	207.19	47.4919	4.36265	42.447	1.88586	0.469216	4.01917	5.84041e-05	0.000267926
WBGene00000775	cpin-1	F38E11.3	23.6298	35.6562	17.479	66.8428	126.258	68.4014	261.502	76.765	3.40653	56.3779	1.6313	0.406143	4.01657	5.90511e-05	0.000270737
WBGene00016595	cest-10	C42D4.2	43.6242	71.3125	42.7264	168.751	189.387	85.7732	443.911	157.663	2.81557	100.262	1.40928	0.350922	4.01594	5.92104e-05	0.000271389
WBGene00017745	F23F1.4	F23F1.4	36.3535	50.1115	43.6974	123.824	139.982	78.1731	341.978	130.162	2.62732	78.6901	1.32561	0.330419	4.0119	6.02331e-05	0.00027552
WBGene00009983	cut-2	F53F1.5	44.5331	47.2204	125.266	1028.94	1366.88	183.49	2579.31	217.019	11.8852	466.055	2.63344	0.656477	4.01148	6.03406e-05	0.000275852
WBGene00019227	sgca-1	H22K11.4	22.721	18.31	27.1895	85.4711	75.023	54.2868	214.781	68.2204	3.14834	47.1669	1.539	0.383746	4.01046	6.06001e-05	0.000276872
WBGene00003766	nlp-28	B0213.3	88.1573	60.712	83.5106	163.272	173.834	147.66	484.766	232.38	2.08609	119.524	1.02896	0.256722	4.00809	6.12128e-05	0.000279357
WBGene00020878	T28A11.16	T28A11.16	1.81768	0.963682	0.971054	14.2452	20.1281	22.8005	57.1738	3.75241	15.2365	10.1544	2.70157	0.674362	4.00611	6.17275e-05	0.000281382
WBGene00011283	ttbk-7	R90.1	89.975	62.6393	110.7	248.743	232.388	138.974	620.105	263.314	2.355	147.237	1.18639	0.296528	4.00093	6.30932e-05	0.000286866
WBGene00050913	T12B5.14	T12B5.14	24.5386	17.3463	24.2764	90.95	96.066	43.4295	230.445	66.1613	3.48309	49.4345	1.65293	0.413237	3.99995	6.33548e-05	0.000287891
WBGene00044644	B0205.13	B0205.13	25.4475	15.4189	18.45	82.1838	89.6616	42.3437	214.189	59.3164	3.61096	45.5842	1.69123	0.422955	3.99861	6.37158e-05	0.000289143
WBGene00008581	acl-13	F08G5.2	0.908838	1.92736	0.971054	25.203	35.6816	6.51442	67.3991	3.80726	17.7028	11.8677	2.75638	0.689339	3.99859	6.37216e-05	0.000289143
WBGene00011852	clec-26	T20B3.12	5.45303	5.78209	1.94211	31.7777	23.7878	36.9151	92.4805	13.1772	7.01821	17.6096	2.29268	0.573406	3.99836	6.37823e-05	0.000289319
WBGene00022652	ZK84.5	ZK84.5	0.908838	0	0	14.2452	21.9579	9.77163	45.9748	0.908838	50.5863	7.81393	2.91293	0.728789	3.99694	6.41667e-05	0.000290747
WBGene00015580	cls-1	C07H6.3	116.331	109.86	119.44	292.574	315.645	153.089	761.308	345.631	2.20266	184.49	1.10097	0.275522	3.99594	6.44378e-05	0.000291893
WBGene00015781	C14F11.6	C14F11.6	1.81768	2.89105	5.82632	61.3639	74.108	3.25721	138.729	10.535	13.1683	24.8774	2.66346	0.666775	3.99455	6.48173e-05	0.000293198
WBGene00019169	H06I04.5	H06I04.5	0	1.92736	0	40.544	44.8308	1.08574	86.4605	1.92736	44.8595	14.7313	2.92726	0.732815	3.99455	6.48184e-05	0.000293198
WBGene00004911	snf-12	T25B6.7	7.2707	6.74577	10.6816	33.9693	66.7887	29.3149	130.073	24.6981	5.26652	25.7952	2.06708	0.518205	3.98892	6.63735e-05	0.000299379
WBGene00015695	ugt-26	C10H11.6	112.696	171.535	175.761	498.581	613.907	163.946	1276.44	459.992	2.77491	289.405	1.38991	0.348553	3.98766	6.67272e-05	0.000300803
WBGene00194855	Y75B8A.44	Y75B8A.44	1.81768	0	0	10.9578	24.7027	17.3718	53.0323	1.81768	29.1759	9.14166	2.84909	0.714667	3.9866	6.70271e-05	0.000301921
WBGene00019580	oac-58	K09E10.2	1.81768	0	0.971054	24.1072	15.5535	15.2003	54.8611	2.78873	19.6724	9.6083	2.76869	0.694502	3.98658	6.70323e-05	0.000301921
WBGene00009101	F25B3.4	F25B3.4	3.63535	1.92736	2.91316	18.6283	40.2562	19.5433	78.4278	8.47588	9.25306	14.4839	2.47289	0.620831	3.98319	6.79952e-05	0.000305998
WBGene00011397	T03E6.8	T03E6.8	30.9005	31.8015	23.3053	78.8964	75.023	81.4303	235.35	86.0073	2.73639	53.5595	1.37035	0.344044	3.98307	6.80315e-05	0.000306074
WBGene00018473	cima-1	F45E4.11	17.2679	20.2373	19.4211	78.8964	57.6396	51.0296	187.566	56.9263	3.29488	40.7487	1.58847	0.398928	3.98183	6.83856e-05	0.000307387
WBGene00077519	T27C10.8	T27C10.8	0	0	2.91316	39.4482	30.1922	5.42868	75.0691	2.91316	25.7689	12.997	2.8396	0.71422	3.97581	7.01408e-05	0.000314583
WBGene00019904	twk-49	R05G9.2	13.6326	0.963682	5.82632	54.7892	53.9799	31.4864	140.255	20.4226	6.86767	26.7797	2.27367	0.572328	3.97268	7.10688e-05	0.000318385
WBGene00016221	C29F9.6	C29F9.6	0.908838	0	0	13.1494	16.4685	14.1146	43.7324	0.908838	48.1191	7.44021	2.89061	0.728063	3.97028	7.17895e-05	0.00032107
WBGene00003578	ndx-1	T26E3.2	11.8149	10.6005	19.4211	59.1723	61.2992	41.258	161.73	41.8365	3.86575	33.9277	1.76387	0.444307	3.96993	7.18944e-05	0.000321448
WBGene00175035	F54C9.14	F54C9.14	0.908838	0	0.971054	24.1072	16.4685	9.77163	50.3473	1.87989	26.782	8.70454	2.82441	0.711942	3.96719	7.27243e-05	0.000324885
WBGene00044553	T23B12.11	T23B12.11	15.4502	31.8015	18.45	74.5133	88.7467	56.4583	219.718	65.7018	3.34418	47.57	1.60755	0.405323	3.9661	7.30576e-05	0.000326098
WBGene00006827	unc-98	F08C6.7	26.3563	45.293	25.2474	94.2374	102.47	77.0873	273.795	96.8968	2.82564	61.782	1.41136	0.355945	3.9651	7.33657e-05	0.000327289
WBGene00018990	klf-1	F56F11.3	58.1656	71.3125	76.7133	188.475	145.471	121.603	455.549	206.191	2.20935	110.29	1.10347	0.278369	3.96406	7.36855e-05	0.000328439
WBGene00001066	dpy-4	Y41E3.2	14.5414	0	12.6237	3128.46	4161.03	449.495	7738.99	27.1651	284.887	1294.36	2.97628	0.751737	3.9592	7.52006e-05	0.000334628
WBGene00011433	pde-1	T04D3.3	14.5414	5.78209	17.479	76.7048	69.5335	31.4864	177.725	37.8025	4.7014	35.9212	1.95584	0.494072	3.9586	7.53894e-05	0.000335374
WBGene00010944	M176.5	M176.5	6.36187	8.67314	12.6237	33.9693	44.8308	47.7724	126.572	27.6587	4.57623	25.7052	1.93208	0.488152	3.95794	7.55977e-05	0.000336018
WBGene00004257	pxn-2	K09C8.5	20.9033	5.78209	12.6237	84.3753	73.1931	32.5721	190.141	39.3091	4.83707	38.2416	1.9802	0.500321	3.95785	7.56275e-05	0.000336057
WBGene00012280	W05E10.1	W05E10.1	35.4447	34.6925	41.7553	134.781	88.7467	77.0873	300.615	111.893	2.68664	68.7513	1.34762	0.340574	3.9569	7.59297e-05	0.00033721
WBGene00009738	hecw-1	F45H7.6	8.17954	5.78209	8.73949	48.2145	43.9159	24.9719	117.102	22.7011	5.15844	23.3006	2.03962	0.515728	3.95484	7.65861e-05	0.000339745
WBGene00044529	irld-1	D2063.4	0	0	0.971054	13.1494	27.4474	7.60016	48.197	0.971054	49.6337	8.19467	2.89089	0.731375	3.95268	7.72814e-05	0.00034272
WBGene00004225	ptr-11	F56C11.2	56.348	39.511	42.7264	138.069	156.45	77.0873	371.606	138.585	2.68143	85.0319	1.34644	0.340647	3.95261	7.73027e-05	0.00034272
WBGene00006637	tsp-11	B0563.2	8.17954	7.70946	13.5948	52.5976	57.6396	28.2292	138.466	29.4838	4.69636	27.9917	1.95616	0.49491	3.95255	7.73214e-05	0.00034272
[truncated: 1,396 more rows]

## Sheet: downreg_FC_>- 2 npr-15 vs WT
WormBase Gene ID	Public Name	Sequence Name	WT_1_htseq-count_2	WT_3_htseq-count_2	WT_2_htseq-count_2	npr-15_1_htseq-count_2	npr-15_2_htseq-count_2	npr-15_3_htseq-count_2	sum(npr-15)	Sum(WT)	FC_WT/npr-15	Base mean	log2(FC)	StdErr	Wald-Stats	P-value	P-adj
WBGene00014124	usip-1	ZK863.4	4097.95	4079.27	4067.75	1336.86	1375.12	1651.41	4363.38	12245	-2.8063	2768.06	-1.48099	0.11001	-13.4622	2.60932e-41	6.90078e-39
WBGene00011449	T04H1.2	T04H1.2	3066.42	3195.57	3228.75	1227.28	1205.86	1397.34	3830.48	9490.74	-2.47769	2220.2	-1.30319	0.103314	-12.6139	1.76966e-36	3.4245e-34
WBGene00007068	cTel55X.1	cTel55X.1	320.82	308.378	226.256	27.3946	29.2773	21.7147	78.3866	855.454	-10.9133	155.64	-3.32081	0.277505	-11.9666	5.31419e-33	8.78391e-31
WBGene00008560	pho-13	F07H5.9	132.69	165.753	173.819	2.19157	0.914914	1.08574	4.19222	472.262	-112.652	79.4091	-5.67611	0.510706	-11.1143	1.06941e-28	1.33617e-26
WBGene00010093	capg-2	F55C5.4	1668.63	1678.73	1746.93	664.045	512.352	662.299	1838.7	5094.29	-2.7706	1155.5	-1.46041	0.132254	-11.0425	2.38388e-28	2.9098e-26
WBGene00009769	F46B6.4	F46B6.4	929.741	992.592	897.254	341.884	343.093	369.151	1054.13	2819.59	-2.67481	645.619	-1.40923	0.129472	-10.8844	1.36813e-27	1.57315e-25
WBGene00013847	cls-3	ZC84.3	471.687	512.679	492.324	146.835	133.577	116.174	396.586	1476.69	-3.7235	312.213	-1.87054	0.174583	-10.7143	8.71977e-27	9.22435e-25
WBGene00000503	cht-1	C04F6.3	506.223	475.095	424.351	123.824	118.024	128.117	369.964	1405.67	-3.79947	295.939	-1.89993	0.177492	-10.7043	9.7163e-27	1.02105e-24
WBGene00001088	dpy-30	ZK863.6	2224.84	1980.37	2097.48	765.953	818.848	956.534	2541.33	6302.68	-2.48007	1474	-1.302	0.122134	-10.6604	1.55903e-26	1.60641e-24
WBGene00010641	crml-1	K07G5.1	2932.82	2960.43	2952	1321.51	1291.86	1526.55	4139.92	8845.26	-2.13658	2164.2	-1.09037	0.105075	-10.3771	3.15155e-25	2.89068e-23
WBGene00000301	cav-1	T13F2.8	1079.7	1028.25	835.106	255.318	227.814	335.493	818.624	2943.05	-3.59512	626.946	-1.82202	0.177652	-10.2561	1.111e-24	9.47811e-23
WBGene00014098	ogdh-2	ZK836.2	1760.42	1827.14	1796.45	909.5	828.912	838.189	2576.6	5384.01	-2.08958	1326.77	-1.05847	0.104482	-10.1307	4.0393e-24	3.15742e-22
WBGene00022296	xpc-1	Y76B12C.2	1684.99	1695.12	2452.88	650.895	530.65	428.866	1610.41	5832.98	-3.62205	1240.57	-1.82841	0.184779	-9.89511	4.37138e-23	3.05573e-21
WBGene00004384	rnp-1	ZK863.7	1585.92	1576.58	1468.23	601.585	548.948	731.787	1882.32	4630.74	-2.46012	1085.51	-1.28935	0.135246	-9.53337	1.52252e-21	9.40053e-20
WBGene00010094	tsfm-1	F55C5.5	1006.99	954.045	1029.32	382.428	443.733	445.152	1271.31	2990.35	-2.35218	710.278	-1.22398	0.129791	-9.43035	4.08705e-21	2.40197e-19
WBGene00014123	elpc-3	ZK863.3	884.299	941.517	996.301	397.769	402.562	448.409	1248.74	2822.12	-2.25997	678.476	-1.16763	0.130854	-8.92317	4.53116e-19	2.1788e-17
WBGene00004882	smg-4	F46B6.3	1366.89	1453.23	1651.76	748.42	708.143	647.099	2103.66	4471.89	-2.12576	1095.93	-1.08003	0.126464	-8.5402	1.33989e-17	5.24973e-16
WBGene00007757	C27A7.6	C27A7.6	867.94	897.188	800.149	390.099	301.922	372.408	1064.43	2565.28	-2.41	604.951	-1.2587	0.148461	-8.4783	2.2851e-17	8.77966e-16
WBGene00016457	C35E7.5	C35E7.5	363.535	488.587	448.627	152.314	120.769	129.203	402.285	1300.75	-3.2334	283.839	-1.66491	0.197759	-8.41892	3.79963e-17	1.412e-15
WBGene00007758	C27A7.8	C27A7.8	66.3452	71.3125	70.8869	3.28735	0	2.17147	5.45882	208.545	-38.2032	35.6672	-4.32176	0.550602	-7.84916	4.18844e-15	1.22624e-13
WBGene00002124	inx-2	F08G12.10	458.963	488.587	429.206	210.39	161.94	176.975	549.305	1376.76	-2.50636	321.01	-1.30951	0.175802	-7.44877	9.42165e-14	2.31787e-12
WBGene00004813	skr-7	Y47D7A.1	384.438	360.417	321.419	136.973	129.918	141.146	408.037	1066.27	-2.61318	245.718	-1.36578	0.185085	-7.37919	1.59252e-13	3.79432e-12
WBGene00001186	egl-18	F55A8.1	750.7	737.217	734.117	368.183	340.348	401.723	1110.25	2222.03	-2.00137	555.381	-0.994043	0.135926	-7.31309	2.61062e-13	6.08301e-12
WBGene00003093	lys-4	F58B3.1	3825.3	4147.69	4498.89	1974.6	2381.52	1587.35	5943.47	12471.9	-2.09842	3069.22	-1.05869	0.145151	-7.29374	3.01476e-13	6.94313e-12
WBGene00001898	his-24	M163.3	431.698	367.163	354.435	113.961	148.216	161.775	423.952	1153.3	-2.72034	262.875	-1.41678	0.201115	-7.04466	1.85917e-12	3.88175e-11
WBGene00020858	mop-25.3	T27C10.3	601.651	614.829	600.111	303.532	279.049	319.207	901.787	1816.59	-2.01443	453.063	-1.00248	0.142381	-7.04083	1.91093e-12	3.97109e-11
WBGene00011451	T04H1.5	T04H1.5	444.422	370.054	532.138	108.483	153.706	180.232	442.42	1346.61	-3.04374	298.172	-1.56816	0.225299	-6.96036	3.39408e-12	6.76598e-11
WBGene00002125	inx-3	F22F4.2	1172.4	1170.87	1051.65	430.643	408.052	635.156	1473.85	3394.93	-2.30344	811.463	-1.18871	0.173885	-6.83618	8.13346e-12	1.53645e-10
WBGene00020205	arrd-1	T04B8.3	74.5247	85.7677	65.0606	4.38313	3.65966	10.8574	18.9002	225.353	-11.9233	40.7089	-3.18393	0.469082	-6.78759	1.14022e-11	2.10385e-10
WBGene00009776	F46B6.12	F46B6.12	871.576	762.272	788.496	333.118	370.54	453.838	1157.5	2422.34	-2.09274	596.64	-1.05437	0.155819	-6.76662	1.31826e-11	2.40715e-10
WBGene00021153	Y4C6A.3	Y4C6A.3	674.358	642.776	716.638	281.616	334.859	368.065	984.54	2033.77	-2.06571	503.052	-1.0352	0.153585	-6.74021	1.58156e-11	2.85508e-10
WBGene00013508	Y71A12B.11	Y71A12B.11	131.782	115.642	115.555	27.3946	25.6176	27.1434	80.1556	362.979	-4.52843	73.8557	-2.08281	0.310758	-6.70235	2.05089e-11	3.64838e-10
WBGene00012436	flh-3	Y11D7A.13	391.709	407.637	503.977	187.379	173.834	196.518	557.731	1303.32	-2.33683	310.176	-1.2074	0.180791	-6.67843	2.41519e-11	4.26774e-10
WBGene00010234	ttr-50	F58B3.9	478.958	531.952	436.974	216.965	186.642	239.948	643.555	1447.88	-2.24982	348.573	-1.15588	0.17483	-6.61144	3.80592e-11	6.57153e-10
WBGene00021468	epg-2	Y39G10AR.10	386.256	373.909	385.508	147.931	172.919	103.145	423.995	1145.67	-2.70209	261.611	-1.40142	0.21254	-6.59369	4.29034e-11	7.38386e-10
WBGene00009651	F43D2.2	F43D2.2	728.888	734.326	730.233	278.329	254.346	404.98	937.655	2193.45	-2.33929	521.85	-1.20932	0.183642	-6.58517	4.54353e-11	7.79424e-10
WBGene00010808	sepa-1	M01E5.6	218.121	201.41	220.429	77.8006	41.1711	61.887	180.859	639.96	-3.53845	136.803	-1.76942	0.269874	-6.55647	5.50951e-11	9.30051e-10
WBGene00020379	T09B4.5	T09B4.5	428.063	405.71	415.611	162.176	157.365	214.976	534.517	1249.38	-2.33741	297.317	-1.20805	0.185009	-6.5297	6.59036e-11	1.09733e-09
WBGene00006902	vet-6	F44F1.7	196.309	230.32	202.95	27.3946	61.2992	62.9727	151.667	629.579	-4.15107	130.208	-1.96231	0.301782	-6.5024	7.90461e-11	1.29443e-09
WBGene00004814	skr-8	C52D10.9	126.328	127.206	100.019	19.7241	21.043	32.5721	73.3392	353.553	-4.82079	71.1487	-2.1509	0.338654	-6.35133	2.13463e-10	3.23827e-09
WBGene00010051	F54D5.5	F54D5.5	1296	1245.08	1163.32	547.892	533.395	769.787	1851.07	3704.4	-2.00122	925.913	-0.990629	0.158407	-6.25369	4.00864e-10	5.79318e-09
WBGene00018099	ztf-28	F36F12.8	470.778	390.291	385.508	199.433	159.195	201.947	560.575	1246.58	-2.22375	301.192	-1.13789	0.186034	-6.11657	9.5613e-10	1.30343e-08
WBGene00219313	C17E4.20	C17E4.20	230.845	228.393	234.024	96.4289	96.9809	83.6017	277.012	693.261	-2.50264	161.712	-1.29532	0.212665	-6.09088	1.12293e-09	1.51262e-08
WBGene00010185	F57A10.4	F57A10.4	211.759	189.845	219.458	56.9807	69.5335	87.9447	214.459	621.063	-2.89595	139.254	-1.49133	0.248472	-6.00203	1.94869e-09	2.51806e-08
WBGene00003601	nhr-2	C32F10.6	256.292	265.013	242.764	115.057	86.0019	112.917	313.976	764.068	-2.43353	179.674	-1.25998	0.215418	-5.84901	4.94514e-09	5.89111e-08
WBGene00016453	vet-2	C35E7.1	223.574	227.429	244.706	104.099	89.6616	66.2299	259.991	695.709	-2.6759	159.283	-1.38335	0.236701	-5.84427	5.0878e-09	6.0429e-08
WBGene00007225	C01G6.3	C01G6.3	1954	1919.65	1794.51	776.91	744.74	1227.97	2749.62	5668.16	-2.06144	1402.96	-1.0298	0.176453	-5.83608	5.34428e-09	6.33804e-08
WBGene00011432	sdz-30	T04D3.2	79.0689	118.533	84.4817	23.0115	17.3834	16.2861	56.6809	282.083	-4.9767	56.4607	-2.16448	0.372138	-5.81634	6.01496e-09	7.05436e-08
WBGene00016088	clec-266	C25B8.4	169.953	126.242	143.716	47.1187	35.6816	48.8582	131.658	439.911	-3.3413	95.2616	-1.67851	0.289285	-5.80225	6.54299e-09	7.62852e-08
WBGene00004786	sex-1	F44A6.2	358.991	374.872	371.914	158.889	180.238	200.861	539.988	1105.78	-2.04778	274.294	-1.01933	0.176876	-5.76298	8.2642e-09	9.42072e-08
WBGene00018438	btb-6	F45C12.7	246.295	226.465	194.211	93.1416	83.2572	92.2876	268.686	666.971	-2.48234	155.943	-1.28375	0.224672	-5.7139	1.10418e-08	1.22783e-07
WBGene00016824	C50E3.13	C50E3.13	652.546	720.834	671.969	255.318	234.218	408.237	897.773	2045.35	-2.27825	490.52	-1.16716	0.204879	-5.69684	1.22046e-08	1.34022e-07
WBGene00008207	C49F5.3	C49F5.3	320.82	391.255	335.014	145.739	170.174	179.147	495.06	1047.09	-2.11507	257.025	-1.06252	0.188867	-5.62573	1.84722e-08	1.95673e-07
WBGene00020261	vet-1	T05E7.5	125.42	90.5861	100.019	27.3946	26.5325	29.3149	83.242	316.024	-3.79645	66.5444	-1.82889	0.329379	-5.55255	2.81537e-08	2.8785e-07
WBGene00015251	B0546.4	B0546.4	320.82	318.015	343.753	136.973	136.322	182.404	455.699	982.588	-2.15622	239.714	-1.09082	0.196731	-5.54475	2.94369e-08	3.00195e-07
WBGene00022669	ZK177.1	ZK177.1	385.347	312.233	355.406	172.038	181.153	171.546	524.737	1052.99	-2.00669	262.954	-0.989811	0.180429	-5.48589	4.114e-08	4.05472e-07
WBGene00004815	skr-9	C52D10.7	95.428	108.896	83.5106	29.5862	18.2983	21.7147	69.5992	287.835	-4.13561	59.5723	-1.93341	0.353684	-5.46649	4.59026e-08	4.48787e-07
WBGene00008535	F02H6.2	F02H6.2	320.82	349.817	354.435	184.092	129.003	171.546	484.641	1025.07	-2.11511	251.619	-1.06482	0.198338	-5.36873	7.92941e-08	7.42324e-07
WBGene00008536	F02H6.3	F02H6.3	244.477	310.306	362.203	128.207	114.364	150.917	393.488	916.986	-2.3304	218.412	-1.19436	0.223759	-5.33768	9.41457e-08	8.67037e-07
WBGene00001075	dpy-14	H27M09.4	123.602	117.569	215.574	16.4368	18.2983	53.2011	87.9361	456.745	-5.19406	90.7802	-2.18253	0.415772	-5.24934	1.52641e-07	1.34861e-06
WBGene00016138	flh-2	C26E6.2	412.612	425.947	445.714	173.134	193.047	263.834	630.015	1284.27	-2.03848	319.048	-1.01098	0.193885	-5.21432	1.84492e-07	1.60324e-06
WBGene00020433	T11F8.1	T11F8.1	336.27	291.032	312.679	135.877	129.003	183.49	448.37	939.981	-2.09644	231.392	-1.04969	0.206767	-5.07668	3.84094e-07	3.12714e-06
WBGene00016486	fbxa-170	C36C9.3	303.552	327.652	304.911	121.632	124.428	185.661	431.721	936.115	-2.16833	227.973	-1.09463	0.217239	-5.03884	4.68372e-07	3.7385e-06
WBGene00017829	F26F4.9	F26F4.9	249.93	317.051	262.185	133.686	145.471	124.86	404.017	829.166	-2.05231	205.531	-1.01604	0.204122	-4.97762	6.43696e-07	4.99226e-06
WBGene00001076	dpy-17	F54D8.1	218.121	191.773	297.143	60.2681	68.6186	119.431	248.318	707.036	-2.84731	159.226	-1.45103	0.294795	-4.92215	8.55965e-07	6.37674e-06
WBGene00004816	skr-10	Y105C5B.13	112.696	84.804	115.555	25.203	38.4264	30.4006	94.03	313.055	-3.32931	67.8476	-1.63925	0.333904	-4.90934	9.13839e-07	6.75398e-06
WBGene00020028	R12C12.8	R12C12.8	321.729	373.909	501.064	182.996	212.26	184.575	579.831	1196.7	-2.06388	296.089	-1.02318	0.208436	-4.90885	9.16142e-07	6.76785e-06
WBGene00007963	cyp-25A1	C36A4.1	145.414	124.315	175.761	48.2145	40.2562	67.3157	155.786	445.49	-2.85962	100.213	-1.4576	0.298843	-4.87747	1.07457e-06	7.82528e-06
WBGene00017538	ceh-49	F17A9.6	374.441	370.054	369.972	136.973	144.556	234.519	516.049	1114.47	-2.15962	271.753	-1.08729	0.224243	-4.84872	1.24262e-06	8.88593e-06
WBGene00004821	skr-15	F54D10.1	144.505	153.225	128.179	47.1187	40.2562	68.4014	155.776	425.91	-2.73411	96.9477	-1.39811	0.293495	-4.76366	1.90115e-06	1.29142e-05
WBGene00021928	Y55F3AM.11	Y55F3AM.11	134.508	121.424	134.005	51.5018	33.8518	56.4583	141.812	389.937	-2.74968	88.6249	-1.40592	0.297888	-4.71962	2.36281e-06	1.56482e-05
WBGene00004827	skr-21	K08H2.1	67.254	69.3851	74.7712	12.0536	19.2132	21.7147	52.9816	211.41	-3.99026	44.0653	-1.84562	0.392502	-4.70219	2.5739e-06	1.68354e-05
WBGene00019313	btb-10	K02E7.9	46.3507	53.9662	42.7264	8.76627	10.0641	6.51442	25.3447	143.043	-5.6439	28.0647	-2.208	0.47253	-4.67271	2.97247e-06	1.90883e-05
WBGene00021458	Y39G10AL.1	Y39G10AL.1	87.2485	72.2761	77.6843	20.8199	29.2773	18.4575	68.5547	237.209	-3.46014	50.9606	-1.66934	0.367147	-4.5468	5.44665e-06	3.30002e-05
WBGene00015171	vang-1	B0410.2	285.375	297.778	304.911	142.452	98.8107	178.061	419.323	888.064	-2.11785	217.898	-1.05977	0.233159	-4.54529	5.48601e-06	3.3188e-05
WBGene00009212	atz-1	F28D1.2	105.425	91.5498	74.7712	27.3946	21.9579	34.7436	84.0961	271.746	-3.23138	59.307	-1.59916	0.352102	-4.54175	5.57892e-06	3.36986e-05
WBGene00009939	ztf-11	F52F12.6	187.221	181.172	163.137	83.2795	84.1721	85.7732	253.225	531.53	-2.09904	130.792	-1.04439	0.230157	-4.53773	5.6862e-06	3.42294e-05
WBGene00020073	sdz-28	R52.1	58.1656	62.6393	60.2054	19.7241	12.8088	13.0288	45.5617	181.01	-3.97286	37.762	-1.8312	0.411765	-4.44721	8.69926e-06	4.99963e-05
WBGene00014822	R11H6.6	R11H6.6	109.969	106.969	122.353	39.4482	32.9369	53.2011	125.586	339.291	-2.70166	77.4795	-1.37474	0.309691	-4.43907	9.035e-06	5.16081e-05
WBGene00004820	skr-14	Y47D7A.8	187.221	166.717	170.906	66.8428	58.5545	98.8021	224.199	524.843	-2.34097	124.84	-1.19071	0.268308	-4.43786	9.08574e-06	5.18606e-05
WBGene00018743	F53B3.5	F53B3.5	194.491	183.1	174.79	86.5669	82.3423	99.8878	268.797	552.381	-2.05501	136.863	-1.01635	0.229193	-4.43449	9.22922e-06	5.25532e-05
WBGene00017584	F19B10.2	F19B10.2	268.107	274.649	275.779	84.3753	92.4063	172.632	349.414	818.536	-2.3426	194.658	-1.18943	0.269798	-4.40857	1.04054e-05	5.81892e-05
WBGene00014918	fbxa-123	Y53C10A.14	199.036	175.39	185.471	108.483	69.5335	76.0016	254.018	559.897	-2.20417	135.652	-1.11062	0.253401	-4.38283	1.17146e-05	6.48249e-05
WBGene00007165	B0391.10	B0391.10	104.516	107.932	150.513	52.5976	47.5755	31.4864	131.66	362.962	-2.75682	82.4369	-1.39088	0.321327	-4.32856	1.50088e-05	8.07049e-05
WBGene00011229	R11.4	R11.4	32.7182	40.4746	39.8132	4.38313	5.48948	8.68589	18.5585	113.006	-6.08917	21.9274	-2.23313	0.522376	-4.27495	1.91184e-05	0.000100414
WBGene00000650	col-74	ZK1248.2	49.9861	40.4746	73.8001	17.5325	6.4044	7.60016	31.5371	164.261	-5.2085	32.633	-2.09675	0.491661	-4.26462	2.00247e-05	0.000104661
WBGene00011475	T05D4.2	T05D4.2	49.9861	57.8209	46.6106	8.76627	16.4685	8.68589	33.9206	154.418	-4.55232	31.3897	-1.9448	0.458083	-4.24553	2.18081e-05	0.000112867
WBGene00014199	ZK1053.4	ZK1053.4	117.24	128.17	135.948	38.3524	55.8098	61.887	156.049	381.357	-2.44383	89.5678	-1.2363	0.29237	-4.22856	2.3519e-05	0.000120737
WBGene00012018	T25C12.3	T25C12.3	2473.86	2803.35	2846.16	1049.76	837.146	349.607	2236.51	8123.37	-3.63216	1726.65	-1.70821	0.412657	-4.13954	3.48009e-05	0.0001693
WBGene00001104	dsl-2	W09G12.1	138.143	148.407	126.237	60.2681	35.6816	71.6586	167.608	412.787	-2.46281	96.7326	-1.24988	0.307574	-4.06366	4.83091e-05	0.000225993
WBGene00000461	ceh-40	F17A2.5	77.2512	104.078	72.8291	32.8735	29.2773	30.4006	92.5514	254.158	-2.74613	57.7849	-1.3778	0.343556	-4.0104	6.06159e-05	0.000276872
WBGene00016305	fbxc-57	C32B5.12	18.1768	26.9831	22.3342	1.09578	2.74474	2.17147	6.012	67.4941	-11.2266	12.251	-2.57029	0.641863	-4.00443	6.21674e-05	0.000283225
WBGene00016208	C29E4.11	C29E4.11	134.508	124.315	110.7	47.1187	39.3413	67.3157	153.776	369.523	-2.403	87.2165	-1.21572	0.303753	-4.00233	6.27217e-05	0.000285586
WBGene00009156	clec-196	F26D10.12	50.8949	30.8378	23.3053	7.67048	1.82983	5.42868	14.929	105.038	-7.03584	19.9945	-2.3023	0.580361	-3.96702	7.27778e-05	0.000325032
WBGene00001936	his-62	F55G1.3	91.7926	93.4771	70.8869	26.2988	24.7027	40.1723	91.1737	256.157	-2.80954	57.8884	-1.40608	0.355222	-3.95831	7.54833e-05	0.000335604
WBGene00014916	fbxa-124	Y53C10A.7	92.7015	102.15	141.774	36.1609	53.065	44.5152	133.741	336.626	-2.517	78.3945	-1.26355	0.320587	-3.94138	8.10144e-05	0.000357889
WBGene00013086	arrd-2	Y51B9A.4	98.1545	72.2761	75.7422	10.9578	32.9369	29.3149	73.2096	246.173	-3.36257	53.2304	-1.60046	0.410657	-3.89732	9.72627e-05	0.000418937
WBGene00003983	pes-10	Y46G5A.27	52.7126	73.2398	52.4369	17.5325	16.4685	20.629	54.63	178.389	-3.26541	38.8366	-1.57402	0.405318	-3.88341	0.000103003	0.000441625
WBGene00020434	T11F8.2	T11F8.2	119.058	109.86	148.571	54.7892	60.3843	58.6298	173.803	377.489	-2.17193	91.882	-1.07789	0.278733	-3.8671	0.000110137	0.000468348
WBGene00044702	F46C3.4	F46C3.4	116.331	94.4408	122.353	50.406	43.9159	53.2011	147.523	333.125	-2.25812	80.108	-1.13096	0.293659	-3.85129	0.000117496	0.000495069
WBGene00009202	aptf-4	F28C6.1	68.1629	50.1115	50.4948	16.4368	16.4685	18.4575	51.3627	168.769	-3.28583	36.6886	-1.5779	0.410781	-3.84123	0.000122422	0.000513369
WBGene00021605	Y46H3C.5	Y46H3C.5	115.422	114.678	172.848	49.3103	53.065	72.7444	175.12	402.948	-2.30099	96.3446	-1.15177	0.304233	-3.78581	0.000153207	0.000623516
WBGene00001981	hnd-1	C44C10.8	25.4475	26.0194	35.929	3.28735	4.57457	6.51442	14.3763	87.3959	-6.07915	16.962	-2.14154	0.567712	-3.77223	0.000161793	0.000653929
WBGene00015624	C09B8.5	C09B8.5	87.2485	51.0751	83.5106	25.203	21.043	29.3149	75.5609	221.834	-2.93583	49.5659	-1.44802	0.38497	-3.76137	0.000168984	0.000678806
WBGene00019907	R05H11.1	R05H11.1	125.42	119.497	125.266	50.406	64.9589	62.9727	178.338	370.182	-2.07574	91.42	-1.01588	0.271822	-3.73729	0.000186016	0.000739036
WBGene00021418	Y38F2AL.6	Y38F2AL.6	78.1601	98.2956	77.6843	36.1609	26.5325	38.0008	100.694	254.14	-2.52388	59.139	-1.26797	0.340008	-3.72923	0.000192069	0.000760037
WBGene00006388	taf-7.1	F54F7.1	44.5331	62.6393	49.5238	9.86205	17.3834	17.3718	44.6172	156.696	-3.51201	33.5522	-1.63552	0.439101	-3.72469	0.000195552	0.000772278
WBGene00044197	fbxb-63	F55C9.13	19.0856	16.3826	17.479	2.19157	0.914914	1.08574	4.19222	52.9472	-12.6299	9.52323	-2.51929	0.677941	-3.71609	0.000202332	0.000796479
WBGene00001941	his-67	T23D8.5	89.0661	86.7314	98.0765	29.5862	25.6176	49.9439	105.148	273.874	-2.60466	63.1703	-1.30598	0.351564	-3.71478	0.000203377	0.000800195
WBGene00022349	Y82E9BR.17	Y82E9BR.17	46.3507	49.1478	39.8132	15.341	11.8939	4.34295	31.5778	135.312	-4.28503	27.8149	-1.83518	0.494276	-3.71287	0.000204923	0.000804283
WBGene00001858	hil-7	C01B10.5	34.5358	26.0194	36.9001	3.28735	4.57457	9.77163	17.6336	97.4553	-5.5267	19.1815	-2.05719	0.556754	-3.69496	0.000219921	0.00085574
WBGene00019143	H01M10.1	H01M10.1	86.3396	65.5304	84.4817	31.7777	30.1922	32.5721	94.542	236.352	-2.49997	55.1489	-1.25113	0.341333	-3.66544	0.000246916	0.000949145
WBGene00009041	cut-3	F22B5.3	20.9033	16.3826	53.408	0	0	6.51442	6.51442	90.6938	-13.922	16.2014	-2.5413	0.69479	-3.65765	0.000254535	0.000974182
WBGene00011733	T12D8.5	T12D8.5	174.497	95.4045	185.471	53.6934	54.8948	83.6017	192.19	455.373	-2.36939	107.927	-1.18516	0.325767	-3.63806	0.000274695	0.00104252
WBGene00014144	ZK899.6	ZK899.6	17.2679	27.9468	13.5948	3.28735	0.914914	1.08574	5.288	58.8095	-11.1213	10.6829	-2.44273	0.672669	-3.6314	0.000281887	0.00106703
WBGene00016520	C39B5.2	C39B5.2	76.3424	71.3125	67.9738	26.2988	32.9369	23.8862	83.1219	215.629	-2.59412	49.7918	-1.28911	0.355435	-3.62686	0.000286893	0.00108339
WBGene00007892	C33B4.4	C33B4.4	123.602	156.116	118.469	46.0229	81.4274	45.6009	173.051	398.187	-2.30098	95.2064	-1.14015	0.314719	-3.62274	0.000291498	0.00109817
WBGene00019415	K05F6.4	K05F6.4	29.0828	18.31	29.1316	5.47892	1.82983	4.34295	11.6517	76.5244	-6.56766	14.696	-2.15961	0.604089	-3.57499	0.00035024	0.00128827
WBGene00012900	Y46G5A.8	Y46G5A.8	96.3368	67.4577	66.0317	20.8199	10.0641	38.0008	68.8847	229.826	-3.33639	49.7852	-1.57989	0.443729	-3.56049	0.00037016	0.00135245
WBGene00018355	ceh-86	F42G2.6	73.6159	82.8766	107.787	31.7777	37.5115	41.258	110.547	264.28	-2.39065	62.4711	-1.1903	0.334963	-3.55352	0.000380117	0.00138564
WBGene00015474	C05D9.7	C05D9.7	152.685	132.024	119.44	65.747	44.8308	80.3445	190.922	404.149	-2.11682	99.1785	-1.04363	0.296345	-3.52166	0.000428848	0.00154028
WBGene00018606	F48E3.6	F48E3.6	28.174	38.5473	25.2474	4.38313	3.65966	9.77163	17.8144	91.9687	-5.1626	18.2972	-1.96744	0.563708	-3.49017	0.00048271	0.00170898
WBGene00001935	his-61	F55G1.10	138.143	119.497	140.803	50.406	48.4904	86.8589	185.755	398.443	-2.14499	97.3664	-1.05742	0.304148	-3.47667	0.000507681	0.00178623
WBGene00010704	K09A11.1	K09A11.1	85.4308	85.7677	75.7422	44.9271	32.022	23.8862	100.835	246.941	-2.44895	57.9627	-1.21828	0.352407	-3.45702	0.000546183	0.00190815
WBGene00006547	tbx-11	F40H6.4	65.4363	25.0557	35.929	8.76627	3.65966	14.1146	26.5405	126.421	-4.76333	25.4936	-1.8984	0.551534	-3.44203	0.000577369	0.00199645
WBGene00021913	cec-8	Y55B1BR.3	82.7043	68.4214	92.2501	39.4482	36.5966	23.8862	99.931	243.376	-2.43544	57.2178	-1.20736	0.352496	-3.42516	0.000614437	0.00210353
WBGene00003668	nhr-78	F36A4.14	85.4308	95.4045	75.7422	35.0651	37.5115	42.3437	114.92	256.577	-2.23266	61.9163	-1.10327	0.322224	-3.42391	0.000617261	0.00211184
WBGene00009071	F23A7.6	F23A7.6	31.8093	35.6562	37.8711	7.67048	10.0641	9.77163	27.5062	105.337	-3.82957	22.1405	-1.6917	0.494873	-3.41845	0.000629778	0.00215235
WBGene00019420	fbxb-46	K05F6.9	11.8149	27.9468	14.5658	3.28735	0	1.08574	4.37309	54.3275	-12.4231	9.78343	-2.38621	0.700402	-3.40692	0.000657014	0.00223101
WBGene00021576	fbxc-51	Y46B2A.1	105.425	105.041	116.526	35.0651	17.3834	66.2299	118.678	326.993	-2.75529	74.2786	-1.35629	0.401409	-3.37884	0.000727936	0.00244412
WBGene00015613	C08F1.10	C08F1.10	21.8121	36.6199	21.3632	5.47892	4.57457	5.42868	15.4822	79.7952	-5.15401	15.8796	-1.93653	0.575088	-3.36736	0.000758909	0.00252938
WBGene00010212	fbxa-192	F57G4.8	80.8866	142.625	117.498	42.7356	47.5755	62.9727	153.284	341.009	-2.22469	82.3821	-1.09659	0.326427	-3.35937	0.000781193	0.0025971
WBGene00008384	D1081.6	D1081.6	129.964	117.569	134.977	30.6819	55.8098	80.3445	166.836	382.51	-2.29272	91.5576	-1.1328	0.338024	-3.35124	0.000804515	0.00265959
WBGene00019922	fbxc-28	R07C3.6	62.7098	69.3851	40.7843	15.341	22.8729	21.7147	59.9286	172.879	-2.88475	38.8013	-1.39613	0.417819	-3.34147	0.000833374	0.00273958
WBGene00018568	F47E1.4	F47E1.4	88.1573	86.7314	73.8001	26.2988	39.3413	42.3437	107.984	248.689	-2.30302	59.4454	-1.13628	0.340465	-3.33744	0.00084555	0.00277559
WBGene00004819	skr-13	C52D10.8	35.4447	33.7289	33.9869	8.76627	6.4044	11.9431	27.1138	103.16	-3.80472	21.7124	-1.68318	0.50464	-3.3354	0.000851759	0.00279077
WBGene00001828	hch-1	F40E10.1	20.9033	26.9831	23.3053	1.09578	1.82983	7.60016	10.5258	71.1917	-6.76356	13.6196	-2.0968	0.636157	-3.29604	0.000980567	0.00315483
WBGene00009923	F52B5.7	F52B5.7	146.323	98.2956	121.382	47.1187	54.8948	74.9158	176.929	366	-2.06862	90.4883	-1.0051	0.305377	-3.29134	0.000997119	0.00319707
WBGene00016712	C46E10.8	C46E10.8	89.975	74.2035	83.5106	27.3946	32.022	47.7724	107.189	247.689	-2.31077	59.1464	-1.14192	0.347895	-3.28236	0.00102941	0.00328863
WBGene00021725	bath-9	Y49F6C.3	55.4391	34.6925	36.9001	9.86205	17.3834	8.68589	35.9313	127.032	-3.5354	27.1605	-1.59422	0.486607	-3.27619	0.00105217	0.00334922
WBGene00007550	C13C4.6	C13C4.6	25.4475	47.2204	36.9001	14.2452	6.4044	6.51442	27.164	109.568	-4.03357	22.7887	-1.72594	0.527386	-3.27262	0.00106554	0.00338159
WBGene00021186	Y9D1A.1	Y9D1A.1	78.1601	144.552	149.542	38.3524	40.2562	76.0016	154.61	372.255	-2.4077	87.8108	-1.19018	0.364167	-3.26823	0.00108222	0.00342974
WBGene00020778	T24E12.11	T24E12.11	149.049	165.753	123.324	55.885	59.4694	100.974	216.328	438.127	-2.02529	109.076	-0.978345	0.300101	-3.26006	0.0011139	0.00351501
WBGene00008784	F14B6.3	F14B6.3	40.8977	53.0025	41.7553	15.341	16.4685	14.1146	45.924	135.656	-2.95391	30.2633	-1.4152	0.435657	-3.24843	0.00116044	0.00363693
WBGene00007515	C10C6.7	C10C6.7	24.5386	28.9105	26.2185	8.76627	3.65966	4.34295	16.7689	79.6675	-4.75092	16.0727	-1.85477	0.571716	-3.24421	0.00117777	0.00368399
WBGene00271824	R03H10.11	R03H10.11	10.9061	8.67314	18.45	1.09578	0	1.08574	2.18152	38.0292	-17.4324	6.70179	-2.35971	0.728338	-3.23985	0.00119591	0.00373337
WBGene00013233	sdz-33	Y56A3A.14	37.2624	25.0557	21.3632	4.38313	9.14914	2.17147	15.7037	83.6813	-5.32875	16.5642	-1.92052	0.593092	-3.23816	0.00120305	0.00375343
WBGene00012851	Y44A6C.2	Y44A6C.2	50.8949	34.6925	43.6974	10.9578	15.5535	15.2003	41.7117	129.285	-3.09949	28.4994	-1.46246	0.454656	-3.21664	0.00129702	0.00401036
WBGene00015228	B0511.2	B0511.2	95.428	125.279	94.1922	52.5976	43.9159	59.7155	156.229	314.899	-2.01562	78.5213	-0.971069	0.303328	-3.20138	0.00136769	0.00419049
WBGene00219678	linc-9	F21A9.3	71.7982	110.823	82.5396	48.2145	40.2562	22.8005	111.271	265.161	-2.38302	62.7387	-1.17077	0.368359	-3.17835	0.00148117	0.00449135
WBGene00010568	K04G2.10	K04G2.10	150.867	87.6951	115.555	48.2145	55.8098	69.4872	173.511	354.118	-2.04089	87.9382	-0.983269	0.314566	-3.1258	0.00177323	0.00525052
WBGene00018437	btb-8	F45C12.6	43.6242	36.6199	28.1606	13.1494	8.23423	10.8574	32.241	108.405	-3.36232	23.441	-1.53985	0.493315	-3.12144	0.00179966	0.00531293
WBGene00001103	dsl-1	W09G12.4	11.8149	32.7652	24.2764	4.38313	5.48948	1.08574	10.9584	68.8564	-6.28346	13.3025	-1.98568	0.640172	-3.10179	0.00192351	0.00562208
WBGene00020304	fbxa-200	T07D3.1	112.696	79.9856	100.019	36.1609	41.1711	61.887	139.219	292.7	-2.10244	71.9865	-1.01924	0.332053	-3.06951	0.00214408	0.00615342
WBGene00020941	W02D7.5	W02D7.5	75.4336	90.5861	99.0475	35.0651	33.8518	55.3726	124.289	265.067	-2.13266	64.8928	-1.03671	0.339024	-3.05792	0.00222879	0.0063643
WBGene00001436	fkh-4	C29F7.5	69.0717	98.2956	64.0896	31.7777	29.2773	42.3437	103.399	231.457	-2.23849	55.8093	-1.09444	0.359224	-3.0467	0.00231372	0.00656548
WBGene00008904	F17A2.13	F17A2.13	109.969	81.913	92.2501	37.2566	35.6816	61.887	134.825	284.132	-2.10741	69.8263	-1.02209	0.337909	-3.02476	0.00248827	0.00698335
WBGene00020544	fbxb-84	T17A3.7	26.3563	34.6925	21.3632	7.67048	8.23423	1.08574	16.9904	82.412	-4.85049	16.5671	-1.80671	0.599893	-3.01172	0.0025977	0.0072367
WBGene00011175	R09E10.5	R09E10.5	14.5414	9.63682	24.2764	3.28735	1.82983	1.08574	6.20292	48.4546	-7.81158	9.10958	-2.05275	0.682858	-3.00612	0.00264603	0.00735457
WBGene00022083	Y69A2AR.12	Y69A2AR.12	23.6298	24.092	24.2764	4.38313	1.82983	8.68589	14.8989	71.9982	-4.83246	14.4828	-1.81546	0.604355	-3.00396	0.0026649	0.00739854
WBGene00018746	fbxb-103	F53C3.2	28.174	30.8378	32.0448	3.28735	8.23423	11.9431	23.4647	91.0566	-3.88058	19.0869	-1.64193	0.547693	-2.9979	0.00271845	0.00752686
WBGene00015610	C08F1.6	C08F1.6	52.7126	40.4746	29.1316	3.28735	3.65966	20.629	27.576	122.319	-4.4357	24.9825	-1.75298	0.585207	-2.99549	0.00274	0.0075799
WBGene00017593	F19C7.3	F19C7.3	18.1768	12.5279	11.6526	1.09578	1.82983	2.17147	5.09709	42.3573	-8.3101	7.90906	-2.0659	0.690111	-2.99358	0.00275725	0.00761834
WBGene00017135	EEED8.4	EEED8.4	51.8038	52.0388	44.6685	21.9157	21.9579	14.1146	57.9882	148.511	-2.56106	34.4165	-1.23982	0.417027	-2.973	0.00294905	0.00809052
WBGene00003095	lys-6	F58B3.3	36.3535	32.7652	40.7843	7.67048	13.7237	14.1146	35.5088	109.903	-3.09509	24.2353	-1.43325	0.483805	-2.96246	0.00305192	0.00832236
WBGene00009297	sdz-16	F31E9.4	18.1768	16.3826	24.2764	2.19157	0.914914	6.51442	9.6209	58.8357	-6.1154	11.4094	-1.93318	0.655776	-2.94792	0.00319915	0.00867169
WBGene00001820	ham-1	F53B2.6	62.7098	99.2592	53.408	28.4904	39.3413	18.4575	86.2892	215.377	-2.49599	50.2777	-1.20652	0.40983	-2.94396	0.00324042	0.00876624
WBGene00017143	EEED8.15	EEED8.15	136.326	120.46	97.1054	47.1187	42.086	84.6875	173.892	353.891	-2.03512	87.9639	-0.976426	0.332831	-2.9337	0.00334952	0.00901921
WBGene00013796	Y116A8C.19	Y116A8C.19	22.721	33.7289	22.3342	7.67048	8.23423	2.17147	18.0762	78.7841	-4.35845	16.1434	-1.71425	0.584518	-2.93276	0.00335966	0.00904344
WBGene00044219	F28F8.10	F28F8.10	37.2624	71.3125	60.2054	26.2988	22.8729	16.2861	65.4577	168.78	-2.57846	39.0396	-1.24455	0.42544	-2.92533	0.00344086	0.00922914
WBGene00219575	anr-8	D1046.17	68.1629	63.603	69.9159	28.4904	31.1071	35.8293	95.4268	201.682	-2.11347	49.5181	-1.01854	0.348446	-2.92308	0.00346586	0.00928833
WBGene00017253	sdz-9	F08D12.10	29.9917	27.9468	33.0158	8.76627	11.8939	5.42868	26.0888	90.9543	-3.48633	19.5072	-1.5332	0.525805	-2.9159	0.0035466	0.00947592
WBGene00021293	Y25C1A.6	Y25C1A.6	53.6214	42.402	57.2922	16.4368	17.3834	27.1434	60.9635	153.316	-2.51487	35.7132	-1.21987	0.419859	-2.90543	0.00366749	0.00974313
WBGene00019796	M151.4	M151.4	60.8921	70.3488	83.5106	35.0651	33.8518	34.7436	103.66	214.752	-2.07168	53.0687	-0.99242	0.343793	-2.88668	0.00389328	0.010252
WBGene00021772	math-45	Y51H7BM.1	16.3591	17.3463	28.1606	5.47892	0	4.34295	9.82186	61.8659	-6.2988	11.948	-1.92312	0.669126	-2.87407	0.00405217	0.0105809
WBGene00008534	F02H6.1	F02H6.1	57.2568	60.712	77.6843	32.8735	29.2773	29.3149	91.4656	195.653	-2.13909	47.8531	-1.03025	0.360334	-2.85915	0.00424779	0.0109971
WBGene00016880	fbxb-95	C52E2.1	5.45303	20.2373	15.5369	2.19157	1.82983	0	4.0214	41.2272	-10.252	7.54143	-2.04726	0.720667	-2.84079	0.0045002	0.0115661
WBGene00022418	igcm-4	Y102A11A.8	69.0717	53.0025	74.7712	33.9693	31.1071	27.1434	92.2198	196.845	-2.13452	48.1775	-1.02603	0.362739	-2.82857	0.00467563	0.0119435
WBGene00044692	fbxb-91	F12E12.8	20.9033	19.2736	20.3921	6.5747	0.914914	4.34295	11.8326	60.569	-5.11884	12.0669	-1.80319	0.637609	-2.82805	0.00468331	0.0119575
WBGene00022112	Y71F9AL.7	Y71F9AL.7	13.6326	13.4915	11.6526	2.19157	0	2.17147	4.36304	38.7768	-8.88756	7.18997	-2.01267	0.712977	-2.8229	0.00475909	0.0121235
WBGene00010142	F56A8.8	F56A8.8	51.8038	40.4746	34.9579	2.19157	19.2132	14.1146	35.5193	127.236	-3.58217	27.1259	-1.53921	0.547192	-2.81293	0.0049093	0.0124561
WBGene00020163	T02G5.3	T02G5.3	63.6187	47.2204	73.8001	20.8199	29.2773	31.4864	81.5835	184.639	-2.26319	44.3704	-1.09178	0.388456	-2.81056	0.00494548	0.0125287
WBGene00011049	sdz-26	R06A4.6	33.627	40.4746	34.9579	14.2452	9.14914	15.2003	38.5946	109.06	-2.82577	24.609	-1.33563	0.475417	-2.80939	0.00496349	0.0125715
WBGene00013522	Y73F8A.13	Y73F8A.13	53.6214	73.2398	49.5238	21.9157	29.2773	27.1434	78.3363	176.385	-2.25164	42.4536	-1.08406	0.387726	-2.79594	0.00517483	0.0130072
WBGene00017703	F22E5.1	F22E5.1	75.4336	92.5135	58.2632	32.8735	41.1711	35.8293	109.874	226.21	-2.05882	56.014	-0.979381	0.35035	-2.79544	0.00518293	0.0130241
WBGene00021774	fbxb-43	Y51H7BR.2	9.99722	16.3826	20.3921	1.09578	1.82983	4.34295	7.26856	46.7719	-6.43483	9.00675	-1.88491	0.679263	-2.77493	0.00552135	0.013754
WBGene00001922	his-48	B0035.8	103.608	83.8403	99.0475	24.1072	37.5115	69.4872	131.106	286.495	-2.18522	69.6002	-1.05223	0.380021	-2.76888	0.00562493	0.0139681
WBGene00012485	fbxa-121	Y18D10A.18	33.627	48.1841	49.5238	16.4368	21.9579	9.77163	48.1663	131.335	-2.72669	29.9169	-1.28414	0.463947	-2.76786	0.00564249	0.0139942
WBGene00012240	W04A8.5	W04A8.5	36.3535	31.8015	38.8422	10.9578	15.5535	11.9431	38.4545	106.997	-2.78244	24.2419	-1.30625	0.472573	-2.76413	0.00570747	0.0141267
WBGene00003976	pes-1	T28H11.4	40.8977	46.2567	29.1316	15.341	10.979	16.2861	42.606	116.286	-2.72934	26.482	-1.2954	0.468726	-2.76367	0.00571558	0.0141445
WBGene00018021	F34D6.1	F34D6.1	19.0856	23.1284	22.3342	3.28735	2.74474	8.68589	14.718	64.5482	-4.38567	13.211	-1.68698	0.611078	-2.76067	0.00576829	0.0142572
WBGene00020362	fbxb-10	T08E11.6	9.99722	14.4552	13.5948	1.09578	2.74474	1.08574	4.92626	38.0472	-7.72334	7.16224	-1.92613	0.701511	-2.74569	0.00603846	0.014844
WBGene00008782	sdz-14	F14B6.1	27.2651	39.511	32.0448	15.341	5.48948	10.8574	31.6878	98.8209	-3.11858	21.7515	-1.41923	0.522157	-2.71801	0.0065676	0.0159472
WBGene00015588	lido-3	C08A9.8	23.6298	32.7652	28.1606	10.9578	2.74474	9.77163	23.4742	84.5555	-3.60206	18.005	-1.54109	0.567026	-2.71785	0.00657083	0.0159526
WBGene00006939	wee-1.2	C01G12.4	35.4447	22.1647	16.5079	7.67048	4.57457	7.60016	19.8452	74.1173	-3.73477	15.6604	-1.56139	0.578314	-2.69991	0.00693586	0.0167059
WBGene00016165	wdr-60	C27F2.1	14.5414	27.9468	12.6237	4.38313	2.74474	4.34295	11.4708	55.1119	-4.80453	11.0971	-1.71976	0.63886	-2.69191	0.00710438	0.0170651
WBGene00016713	C46E10.9	C46E10.9	94.5192	61.6756	75.7422	28.4904	40.2562	46.6867	115.433	231.937	-2.00927	57.895	-0.946425	0.355813	-2.65989	0.00781662	0.0185551
WBGene00013254	tag-276	Y57A10A.9	81.7954	50.1115	76.7133	19.7241	29.2773	44.5152	93.5166	208.62	-2.23084	50.3561	-1.06898	0.401999	-2.65916	0.00783347	0.0185885
WBGene00021607	Y46H3C.7	Y46H3C.7	64.5275	56.8572	88.3659	42.7356	30.1922	29.3149	102.243	209.751	-2.0515	51.9989	-0.972385	0.367959	-2.64265	0.00822607	0.0193667
WBGene00013278	Y57A10B.6	Y57A10B.6	41.8066	41.4383	28.1606	12.0536	4.57457	19.5433	36.1715	111.405	-3.07993	24.5961	-1.39753	0.52958	-2.63894	0.00831658	0.0195565
WBGene00044149	T24D5.6	T24D5.6	32.7182	25.0557	30.1027	2.19157	15.5535	4.34295	22.0881	87.8766	-3.97847	18.3274	-1.57289	0.599249	-2.62477	0.00867066	0.020281
WBGene00017208	fbxb-35	F07E5.2	16.3591	17.3463	7.76843	4.38313	0.914914	0	5.29805	41.4738	-7.82813	7.79531	-1.86524	0.718562	-2.5958	0.00943712	0.0217721
WBGene00004818	skr-12	C52D10.6	56.348	64.5667	48.5527	32.8735	21.9579	26.0577	80.8891	169.467	-2.09506	41.7261	-0.995471	0.386022	-2.5788	0.00991452	0.0227298
WBGene00018252	F40H3.6	F40H3.6	54.5303	53.9662	51.4659	23.0115	30.1922	22.8005	76.0041	159.962	-2.10465	39.3277	-0.993486	0.385256	-2.57877	0.00991528	0.0227298
WBGene00006545	tbx-8	T07C4.2	9.08838	7.70946	12.6237	0	1.82983	1.08574	2.91556	29.4215	-10.0912	5.38952	-1.87013	0.735882	-2.54135	0.0110426	0.0249677
WBGene00018766	F53G2.1	F53G2.1	4.54419	13.4915	5.82632	0	0	1.08574	1.08574	23.8621	-21.9778	4.15797	-1.90864	0.752275	-2.53716	0.0111754	0.0252179
WBGene00269419	K05F6.15	K05F6.15	14.5414	11.5642	8.73949	1.09578	0	3.25721	4.35299	34.8451	-8.00485	6.53301	-1.82927	0.726218	-2.5189	0.0117721	0.026373
WBGene00010149	F56D5.5	F56D5.5	73.6159	80.9493	49.5238	35.0651	40.2562	26.0577	101.379	204.089	-2.01313	50.9113	-0.939446	0.374278	-2.51002	0.0120723	0.0269693
WBGene00010495	K02B12.2	K02B12.2	36.3535	27.9468	34.9579	13.1494	12.8088	13.0288	38.987	99.2582	-2.54593	23.0409	-1.19569	0.476419	-2.50974	0.0120821	0.0269798
WBGene00018444	fbxb-48	F45C12.13	10.9061	17.3463	4.85527	0	2.74474	0	2.74474	33.1076	-12.0622	5.97539	-1.8658	0.744722	-2.50536	0.0122327	0.0272513
WBGene00019703	fbxb-41	M01D1.8	25.4475	16.3826	17.479	5.47892	5.48948	5.42868	16.3971	59.309	-3.61705	12.6177	-1.48829	0.595717	-2.49832	0.0124784	0.0277439
WBGene00019952	fbxb-74	R08C7.9	12.7237	7.70946	10.6816	0	2.74474	0	2.74474	31.1148	-11.3361	5.64325	-1.85094	0.742886	-2.49155	0.0127188	0.0281991
WBGene00017481	F15B10.3	F15B10.3	58.1656	75.1672	51.4659	19.7241	35.6816	33.6578	89.0636	184.799	-2.07491	45.6437	-0.971959	0.391256	-2.4842	0.0129843	0.0286956
WBGene00018489	F46E10.2	F46E10.2	27.2651	24.092	42.7264	8.76627	15.5535	8.68589	33.0057	94.0836	-2.85052	21.1815	-1.28945	0.521455	-2.47279	0.0134063	0.029509
WBGene00001906	his-32	F17E9.10	29.0828	52.0388	35.929	7.67048	10.979	23.8862	42.5357	117.051	-2.75182	26.5977	-1.26617	0.512778	-2.46923	0.0135405	0.0297427
WBGene00044253	M117.6	M117.6	68.1629	35.6562	48.5527	13.1494	23.7878	28.2292	65.1663	152.372	-2.3382	36.2564	-1.1039	0.447449	-2.46711	0.013621	0.0298781
WBGene00001377	eya-1	C49A1.4	59.0745	42.402	58.2632	20.8199	12.8088	35.8293	69.458	159.74	-2.2998	38.1996	-1.09225	0.445399	-2.45229	0.0141948	0.0309146
WBGene00008403	csa-1	D2013.3	53.6214	45.293	47.5816	8.76627	27.4474	24.9719	61.1856	146.496	-2.39429	34.6136	-1.12237	0.458783	-2.44641	0.0144288	0.0314069
WBGene00016309	sdz-4	C32B5.16	21.8121	18.31	12.6237	4.38313	6.4044	1.08574	11.8733	52.7458	-4.4424	10.7698	-1.58923	0.650887	-2.44164	0.0146209	0.0317466
WBGene00016886	fbxb-96	C52E2.7	14.5414	9.63682	8.73949	0	0.914914	3.25721	4.17212	32.9177	-7.88992	6.18164	-1.77933	0.729392	-2.43947	0.0147089	0.0319203
WBGene00017343	F10E7.1	F10E7.1	9.99722	23.1284	6.79738	0	0	4.34295	4.34295	39.923	-9.1926	7.37765	-1.79976	0.74007	-2.43189	0.0150205	0.032472
WBGene00019700	btb-11	M01D1.3	39.9889	57.8209	27.1895	14.2452	20.1281	17.3718	51.7451	124.999	-2.41567	29.4574	-1.13163	0.466253	-2.42708	0.0152211	0.0328401
WBGene00219303	Y13C8A.4	Y13C8A.4	18.1768	41.4383	38.8422	8.76627	14.6386	11.9431	35.348	98.4572	-2.78537	22.3009	-1.26345	0.5218	-2.42133	0.0154637	0.0333033
WBGene00050970	D2023.8	D2023.8	29.9917	19.2736	18.45	2.19157	9.14914	7.60016	18.9409	67.7153	-3.57509	14.4427	-1.45593	0.601973	-2.41859	0.0155808	0.0335144
WBGene00012038	T26E3.5	T26E3.5	18.1768	10.6005	19.4211	2.19157	1.82983	6.51442	10.5358	48.1983	-4.57471	9.78903	-1.60515	0.663726	-2.4184	0.0155889	0.0335274
WBGene00018442	sdz-18	F45C12.11	19.9944	16.3826	5.82632	4.38313	0.914914	2.17147	7.46952	42.2034	-5.65007	8.27881	-1.68951	0.699099	-2.4167	0.0156619	0.0336453
WBGene00017249	fbxb-108	F08D12.6	5.45303	15.4189	6.79738	2.19157	0	0	2.19157	27.6693	-12.6254	4.97681	-1.80983	0.749601	-2.41439	0.0157616	0.0338255
WBGene00017796	F25G6.1	F25G6.1	33.627	56.8572	52.4369	23.0115	17.3834	26.0577	66.4525	142.921	-2.15073	34.8956	-1.00988	0.427493	-2.36233	0.0181605	0.0382392
WBGene00044459	Y55F3C.9	Y55F3C.9	50.8949	44.3294	28.1606	16.4368	17.3834	20.629	54.4491	123.385	-2.26606	29.639	-1.06389	0.450816	-2.35992	0.0182787	0.0384422
WBGene00022559	fbxb-20	ZC204.9	9.99722	15.4189	12.6237	3.28735	0.914914	3.25721	7.45947	38.0398	-5.09953	7.58322	-1.62769	0.689964	-2.35909	0.0183196	0.0385027
WBGene00021557	Y45G5AM.5	Y45G5AM.5	5.45303	8.67314	11.6526	1.09578	0.914914	1.08574	3.09643	25.7788	-8.32532	4.81254	-1.73483	0.736926	-2.35415	0.0185651	0.0389515
WBGene00001937	his-63	F22B3.2	53.6214	55.8935	58.2632	27.3946	16.4685	38.0008	81.8638	167.778	-2.04948	41.607	-0.959009	0.408851	-2.34562	0.0189954	0.0397546
WBGene00000738	col-165	F14H12.1	34.5358	35.6562	112.642	0	0	7.60016	7.60016	182.834	-24.0567	31.7391	-1.75154	0.74854	-2.33994	0.0192869	0.0402743
WBGene00017405	bath-31	F12E12.4	17.2679	37.5836	17.479	10.9578	7.31931	3.25721	21.5344	72.3305	-3.35884	15.6441	-1.39889	0.59824	-2.33835	0.0193692	0.0404124
WBGene00009089	jmjd-3.2	F23D12.5	25.4475	22.1647	16.5079	3.28735	6.4044	9.77163	19.4634	64.1201	-3.2944	13.9306	-1.38542	0.59274	-2.33731	0.0194231	0.0405108
WBGene00020502	T14B4.8	T14B4.8	19.9944	41.4383	43.6974	16.4368	10.0641	15.2003	41.7011	105.13	-2.52104	24.4719	-1.16515	0.504154	-2.31109	0.0208278	0.0430165
WBGene00020438	T12A2.3	T12A2.3	24.5386	18.31	18.45	9.86205	5.48948	3.25721	18.6087	61.2986	-3.29408	13.3179	-1.37852	0.599381	-2.2999	0.0214538	0.044097
WBGene00017755	zip-8	F23F12.9	34.5358	39.511	21.3632	13.1494	10.0641	15.2003	38.4138	95.41	-2.48374	22.304	-1.149	0.50206	-2.28857	0.0221042	0.0452522
WBGene00019043	fbxc-26	F58E1.12	15.4502	16.3826	10.6816	1.09578	0.914914	6.51442	8.52512	42.5144	-4.98696	8.50659	-1.58506	0.695862	-2.27784	0.022736	0.0463262
WBGene00011508	T05H10.3	T05H10.3	14.5414	1.92736	23.3053	1.09578	3.65966	1.08574	5.84118	39.7741	-6.80926	7.60254	-1.65755	0.728911	-2.274	0.0229657	0.0467085
WBGene00235272	Y43B11AL.5	Y43B11AL.5	3.63535	14.4552	5.82632	1.09578	0	1.08574	2.18152	23.9169	-10.9634	4.34974	-1.70477	0.750203	-2.27241	0.0230618	0.0468583
WBGene00000478	cfz-2	F27E11.3	29.9917	26.0194	35.929	6.5747	15.5535	14.1146	36.2428	91.9401	-2.53678	21.3638	-1.15513	0.513126	-2.25116	0.0243755	0.0492287
WBGene00044725	R11G1.7	R11G1.7	25.4475	36.6199	9.71054	3.28735	5.48948	11.9431	20.7199	71.7779	-3.4642	15.4163	-1.39644	0.622891	-2.24187	0.0249698	0.0502244
WBGene00004335	ref-2	C47C12.3	15.4502	18.31	17.479	8.76627	2.74474	2.17147	13.6825	51.2392	-3.74487	10.8203	-1.44247	0.644623	-2.23769	0.0252412	0.0506804
WBGene00012899	Y46G5A.7	Y46G5A.7	19.9944	13.4915	27.1895	6.5747	3.65966	8.68589	18.9203	60.6755	-3.20691	13.266	-1.34759	0.602606	-2.23627	0.0253339	0.0508408
WBGene00019814	R02C2.1	R02C2.1	29.9917	26.9831	33.0158	12.0536	15.5535	9.77163	37.3788	89.9906	-2.40753	21.2282	-1.10502	0.494609	-2.23414	0.025474	0.0510638
WBGene00010101	fbxb-57	F55C9.4	7.2707	8.67314	5.82632	1.09578	0	1.08574	2.18152	21.7702	-9.97936	3.99195	-1.67083	0.74937	-2.22965	0.0257707	0.0515544
WBGene00018204	F39F10.4	F39F10.4	14.5414	11.5642	26.2185	5.47892	6.4044	2.17147	14.0548	52.3241	-3.72286	11.0631	-1.42786	0.641066	-2.22732	0.0259258	0.0518124
WBGene00020537	fbxb-37	T16A1.8	19.9944	21.201	8.73949	2.19157	5.48948	5.42868	13.1097	49.9349	-3.809	10.5074	-1.43958	0.648145	-2.22108	0.0263459	0.0524943
WBGene00017911	fbxb-106	F29A7.1	6.36187	11.5642	8.73949	2.19157	0.914914	1.08574	4.19222	26.6655	-6.36072	5.14296	-1.60251	0.729809	-2.19579	0.0281066	0.0554446
WBGene00044798	tbx-43	Y46E12A.4	7.2707	10.6005	3.88422	1.09578	0	1.08574	2.18152	21.7554	-9.9726	3.98949	-1.63772	0.750532	-2.18208	0.0291036	0.0571412
WBGene00019591	fbxc-25	K09F6.8	16.3591	10.6005	9.71054	4.38313	1.82983	2.17147	8.38444	36.6701	-4.3736	7.50909	-1.48864	0.6863	-2.16908	0.0300765	0.0587099
WBGene00014769	F53B2.7	F53B2.7	8.17954	3.85473	5.82632	0	0.914914	0	0.914914	17.8606	-19.5216	3.12925	-1.62477	0.750707	-2.16432	0.0304397	0.0593311
WBGene00012066	fbxb-116	T26H2.4	6.36187	7.70946	3.88422	1.09578	0	0	1.09578	17.9555	-16.386	3.17522	-1.6077	0.751169	-2.14027	0.032333	0.0624899
WBGene00009335	F32D8.13	F32D8.13	16.3591	21.201	33.0158	15.341	1.82983	2.17147	19.3423	70.5759	-3.64879	14.9864	-1.39816	0.653767	-2.13862	0.0324666	0.0627198
WBGene00016864	C52A10.3	C52A10.3	18.1768	39.511	26.2185	10.9578	10.979	11.9431	33.8799	83.9062	-2.47658	19.631	-1.11985	0.526335	-2.12763	0.0333677	0.0642025
WBGene00017251	fbxb-105	F08D12.8	21.8121	9.63682	20.3921	1.09578	7.31931	5.42868	13.8438	51.8411	-3.74472	10.9475	-1.39617	0.657143	-2.1246	0.0336198	0.0646018
WBGene00019793	M151.1	M151.1	4.54419	9.63682	3.88422	0	0	1.08574	1.08574	18.0652	-16.6387	3.19183	-1.59504	0.750764	-2.12455	0.0336241	0.0646018
WBGene00018458	fbxb-30	F45D11.13	6.36187	5.78209	4.85527	0	0.914914	0	0.914914	16.9992	-18.5801	2.98569	-1.586	0.750225	-2.11404	0.0345122	0.0660285
WBGene00044279	grl-32	T24A6.21	7.2707	8.67314	8.73949	1.09578	1.82983	1.08574	4.01135	24.6833	-6.15337	4.78245	-1.54622	0.731875	-2.11269	0.0346276	0.0662093
WBGene00015587	lido-2	C08A9.7	26.3563	39.511	23.3053	14.2452	7.31931	16.2861	37.8506	89.1726	-2.35591	21.1705	-1.07121	0.520739	-2.05709	0.039678	0.0741329
WBGene00008086	C44C10.5	C44C10.5	19.9944	37.5836	30.1027	3.28735	15.5535	14.1146	32.9555	87.6807	-2.66058	20.106	-1.16185	0.565458	-2.05471	0.0399069	0.0744904
WBGene00012041	T26E3.8	T26E3.8	13.6326	10.6005	20.3921	5.47892	1.82983	5.42868	12.7374	44.6252	-3.50347	9.56044	-1.34824	0.656293	-2.05433	0.0399437	0.0745416
WBGene00001940	his-66	H02I12.6	19.0856	34.6925	13.5948	0	7.31931	10.8574	18.1767	67.3729	-3.70656	14.2583	-1.37011	0.667032	-2.05404	0.0399717	0.0745763
WBGene00013370	Y60A9.3	Y60A9.3	9.08838	9.63682	6.79738	0	2.74474	1.08574	3.83048	25.5226	-6.66302	4.89218	-1.52006	0.740656	-2.05232	0.0401384	0.0748345
WBGene00012498	Y24F12A.3	Y24F12A.3	33.627	28.9105	43.6974	8.76627	16.4685	22.8005	48.0352	106.235	-2.21161	25.7117	-1.00497	0.490499	-2.04886	0.0404753	0.0753622
WBGene00000695	col-121	F56D5.1	3.63535	6.74577	11.6526	0	0	2.17147	2.17147	22.0338	-10.1469	4.03421	-1.53777	0.752431	-2.04374	0.040979	0.0760354
WBGene00009539	F38C2.7	F38C2.7	9.99722	5.78209	6.79738	0	0.914914	2.17147	3.08639	22.5767	-7.31492	4.27718	-1.51856	0.746921	-2.03309	0.042043	0.0777925
WBGene00020744	T24A6.1	T24A6.1	34.5358	45.293	33.0158	24.1072	16.4685	15.2003	55.776	112.845	-2.02318	28.1035	-0.917047	0.451459	-2.0313	0.042225	0.0780916
WBGene00019815	kin-34	R02C2.2	23.6298	31.8015	24.2764	6.5747	14.6386	11.9431	33.1564	79.7076	-2.40399	18.8107	-1.0742	0.529166	-2.02998	0.0423588	0.0782847
WBGene00019376	lipl-4	K04A8.5	2.72651	15.4189	9.71054	3.28735	0	0	3.28735	27.856	-8.47368	5.19055	-1.51962	0.751481	-2.02216	0.0431596	0.0795512
WBGene00219796	C03D6.9	C03D6.9	9.99722	25.0557	14.5658	7.67048	4.57457	0	12.2451	49.6188	-4.05215	10.3106	-1.39169	0.691224	-2.01338	0.0440749	0.0809749
WBGene00020081	sdz-29	R52.10	10.9061	14.4552	5.82632	4.38313	0.914914	1.08574	6.38378	31.1876	-4.88544	6.2619	-1.4503	0.720728	-2.01227	0.0441912	0.0811697
WBGene00018452	F45D11.5	F45D11.5	12.7237	11.5642	4.85527	2.19157	1.82983	2.17147	6.19287	29.1432	-4.70593	5.88934	-1.4355	0.715411	-2.00653	0.0447992	0.0821251
WBGene00019797	fbxb-31	M151.5	2.72651	10.6005	3.88422	1.09578	0	0	1.09578	17.2112	-15.7068	3.05117	-1.50165	0.748443	-2.00636	0.0448177	0.0821472
WBGene00013699	Y106G6D.2	Y106G6D.2	40.8977	23.1284	33.0158	14.2452	20.1281	8.68589	43.0592	97.0419	-2.25369	23.3502	-1.01274	0.506272	-2.00038	0.0454594	0.0831048
WBGene00018561	gadr-3	F47D12.5	17.2679	20.2373	22.3342	10.9578	2.74474	7.60016	21.3027	59.8395	-2.809	13.5237	-1.19935	0.602766	-1.98975	0.0466184	0.0849495
WBGene00013234	fbxb-24	Y56A3A.15	18.1768	8.67314	12.6237	4.38313	2.74474	4.34295	11.4708	39.4736	-3.44122	8.49074	-1.30782	0.663998	-1.96962	0.0488817	0.0884442
WBGene00017912	fbxb-107	F29A7.2	9.08838	3.85473	5.82632	1.09578	0	1.08574	2.18152	18.7694	-8.60383	3.49183	-1.479	0.752145	-1.96638	0.049255	0.089008
